# Supplementary material for: Pentoxifylline, dexamethasone and azithromycin demonstrate distinct age-dependent and synergistic inhibition of TLR- and inflammasome-mediated cytokine production in human newborn and adult blood in vitro
Source: PLoS One. 2018 May 1;13(5):e0196352. doi: 10.1371/journal.pone.0196352 (PMC5929513; doi:10.1371/journal.pone.0196352)
Supplement: S1 Data file — (XLSX) [file pone.0196352.s014.xlsx]

## Sheet: TNF
TNF culture supernatant concentrations in unstimulated whole newborn (N) and adult (A) blood in response to anti-inflammatory treatment with PTX, DEX, or AZI
TNF [pg/ml]	ID#	ID#	ID#	ID#	ID#	ID#	ID#	ID#
Anti-inflammatory	7001 (A)	7464 (A)	3958 (A)	6884 (N)	7609 (N)	1662 (N)	4034 (N)	2465 (N)
PTX 400 µM	0.97	1.975	4.06	1.0475	0.255	0.255	0.955	0.3475
PTX 200 µM	2.855	1.68	1.9925	0.9075	0.255	0.8475	0.45	1.3825
PTX 100 µM	3.225	2.33	1.0875	0.86	0.4175	0.255	0.735	2.55
PTX 50 µM	3.32	1.19	0.4175	0.6375	0.255	0.5475	0.615	4.58
PTX 0 µM	1.23	1.85	0.8125	0.98	0.8825	1.725	1.355	8.14
TNF [pg/ml]	ID#	ID#	ID#	ID#	ID#	ID#	ID#	ID#
Anti-inflammatory	7001 (A)	7464 (A)	3958 (A)	6884 (N)	7609 (N)	1662 (N)	4034 (N)	2465 (N)
DEX 10^-7 M	1.67	0.4225	1.59	0.2925	0.255	0.255	0.365	1.3825
DEX 3x10^-8 M	2.77	0.975	0.88	0.7125	0.255	1.205	1.4	5.385
DEX 10^-8 M	1.4	2.48	1.8375	1.255	0.8375	1.6025	1.015	7.07
DEX 10^-9 M	0.41	0.5675	0.255	0.46	0.255	1.54	1.09	6.225
DEX 10^-10 M	2.52	1.755	0.255	0.5075	0.6975	1.735	1.445	14.505
DEX 0 M	2.335	0.255	3.8425	0.5225	0.255	1.1325	0.99	3.615
TNF [pg/ml]	ID#	ID#	ID#	ID#	ID#	ID#	ID#	ID#
Anti-inflammatory	7001 (A)	7464 (A)	3958 (A)	6884 (N)	7609 (N)	1662 (N)	4034 (N)	2465 (N)
AZI 20 µM	1.55	0.2075	0.255	1.0925	0.255	0.255	1.035	4.665
AZI 10 µM	1.125	0.515	0.255	0.725	0.255	0.255	0.135	3.54
AZI 5 µM	1.77	1.165	0.255	0.5075	0.2275	1.315	0.575	8.325
AZI 2.5 µM	0.585	0.57	0.255	1.03	0.255	0.255	0.3375	5.79
AZI 0 µM	1.36	2.205	0.255	1.31	0.5925	3.335	1.29	7.24

## Sheet: IL1b
IL-1β culture supernatant concentrations in unstimulated whole newborn (N) and adult (A) blood in response to anti-inflammatory treatment with PTX, DEX, or AZI
IL-1b [pg/ml]	ID#	ID#	ID#	ID#	ID#	ID#	ID#	ID#
Anti-inflammatory	7001 (A)	7464 (A)	3958 (A)	6884 (N)	7609 (N)	1662 (N)	4034 (N)	2465 (N)
PTX 400 µM	0.75	2.85	1.855	3.07	1.08	1.735	1.735	3.845
PTX 200 µM	2.175	4.345	3.94	3.025	1.2	2.105	1.675	5.575
PTX 100 µM	3.29	4.26	2.805	2.42	1.23	2.91	1.71	9.175
PTX 50 µM	3.215	3.655	2.01	2.95	1.13	3.1	2.54	14.065
PTX 0 µM	1.56	3.36	1.11	3.37	1.705	5.375	2.82	19.705
IL-1b [pg/ml]	ID#	ID#	ID#	ID#	ID#	ID#	ID#	ID#
Anti-inflammatory	7001 (A)	7464 (A)	3958 (A)	6884 (N)	7609 (N)	1662 (N)	4034 (N)	2465 (N)
DEX 10^-7 M	0.685	0.54		1.71	0.39	1.615	0.53	5.255
DEX 3x10^-8 M	2.315	2.16	0.41	2.895	1.33	3.485	2.04	12.465
DEX 10^-8 M	1.23	3.13	1.19	3.81	1.765	4.955	2.3	17.605
DEX 10^-9 M	1.19	2.59	0.18	3.72	1.81	3.72	3.75	18.31
DEX 10^-10 M	1.89	5.125	0.67	2.99	2.655	4.445	3.35	30.295
DEX 0 M	0.835	0.845	0.645	2.185	1.065	2.825	1.62	10.27
IL-1b [pg/ml]	ID#	ID#	ID#	ID#	ID#	ID#	ID#	ID#
Anti-inflammatory	7001 (A)	7464 (A)	3958 (A)	6884 (N)	7609 (N)	1662 (N)	4034 (N)	2465 (N)
AZI 20 µM	0.605	0.795	0.99	4.055	1.18	1.575	2.025	13.64
AZI 10 µM	1.06	1.29	1.08	3.145	0.87	1.76	1.285	16.12
AZI 5 µM	1.595	2.435	0.465	3.57	1.375	3.02	1.595	17.48
AZI 2.5 µM	1.02	1.95	0.36	4.13	1.53	2.75	1.245	20.385
AZI 0 µM	1.455	5.325	0.19	3.77	1.97	8.495	2.245	19.23

## Sheet: IL6
IL-6 culture supernatant concentrations in unstimulated whole newborn (N) and adult (A) blood in response to anti-inflammatory treatment with PTX, DEX, or AZI
IL-6 [pg/ml]	ID#	ID#	ID#	ID#	ID#	ID#	ID#	ID#
Anti-inflammatory	7001 (A)	7464 (A)	3958 (A)	6884 (N)	7609 (N)	1662 (N)	4034 (N)	2465 (N)
PTX 400 µM	0.535	0.87	0.9	0.28	0.28	0.28	0.855	1.08
PTX 200 µM	1.07	0.72	0.4	0.28	0.28	0.28	0.93	0.525
PTX 100 µM	1.37	0.61	1.14	0.28	0.28	0.28	0.795	0.89
PTX 50 µM	1.59	0.28	1.765	0.28	0.28	0.28	0.58	0.91
PTX 0 µM	0.81	0.28	1.35	0.28	0.28	2.31	1.105	2.06
IL-6 [pg/ml]	ID#	ID#	ID#	ID#	ID#	ID#	ID#	ID#
Anti-inflammatory	7001 (A)	7464 (A)	3958 (A)	6884 (N)	7609 (N)	1662 (N)	4034 (N)	2465 (N)
DEX 10^-7 M	1.02	0.28		0.28	0.28	0.28	0.48	0.41
DEX 3x10^-8 M	2.255	0.18	0.28	0.555	0.28	0.28	0.615	1.13
DEX 10^-8 M	0.55	0.31	1.38	0.28	0.73	0.28	0.52	1.99
DEX 10^-9 M	0.13	0.28	2.17	0.28	0.28	0.71	1.35	1.765
DEX 10^-10 M	0.725	0.28	0.475	0.28	2.43	2.06	1.25	10.555
DEX 0 M	0.91	0.28	0.715	0.28	0.28	0.915	0.465	1.07
IL-6 [pg/ml]	ID#	ID#	ID#	ID#	ID#	ID#	ID#	ID#
Anti-inflammatory	7001 (A)	7464 (A)	3958 (A)	6884 (N)	7609 (N)	1662 (N)	4034 (N)	2465 (N)
AZI 20 µM	0.53	0.28	0.28	0.28	2.035	0.28	1.965	1.4
AZI 10 µM	1.155	0.28	0.59	0.28	0.28	0.71	0.605	1.105
AZI 5 µM	0.975	0.28	0.615	0.28	0.28	1.085	0.89	1.98
AZI 2.5 µM	1.225	0.28	0.295	0.28	0.28	0.28	0.375	1.26
AZI 0 µM	1.44	0.28	0.27	0.695	0.28	11.785	1.115	2.34

## Sheet: IL10
IL-10 culture supernatant concentrations in unstimulated whole newborn (N) and adult (A) blood in response to anti-inflammatory treatment with PTX, DEX, or AZI
IL-10 [pg/ml]	ID#	ID#	ID#	ID#	ID#	ID#	ID#	ID#
Anti-inflammatory	7001 (A)	7464 (A)	3958 (A)	6884 (N)	7609 (N)	1662 (N)	4034 (N)	2465 (N)
PTX 400 µM	0.225	0.225	0.225	0.135	0.225	0.225	0.23	0.225
PTX 200 µM	0.055	0.225	0.225	0.2225	0.225	0.225	0.19	0.225
PTX 100 µM	0.2025	0.225	0.6975	0.075	0.225	0.225	0.19	0.225
PTX 50 µM	0.1175	0.225	0.225	0.16	0.225	0.225	0.07	0.225
PTX 0 µM	0.2025	0.225	0.225	0.135	0.225	0.225	0.11	0.225
IL-10 [pg/ml]	ID#	ID#	ID#	ID#	ID#	ID#	ID#	ID#
Anti-inflammatory	7001 (A)	7464 (A)	3958 (A)	6884 (N)	7609 (N)	1662 (N)	4034 (N)	2465 (N)
DEX 10^-7 M	0.2875	0.225		0.135	0.225	0.225	0.07	0.225
DEX 3x10^-8 M	0.01	0.225	0.225	0.05	0.225	0.225	0.13	0.225
DEX 10^-8 M	0.1175	0.225	0.225	0.14	0.225	0.225	0.07	0.225
DEX 10^-9 M	27.0525	0.225	0.225	0.1825	0.1925	0.225	0.11	0.225
DEX 10^-10 M	0.2025	0.225	0.225	0.095	0.225	0.225	0.43	0.2725
DEX 0 M	0.2025	0.225	0.225	0.135	0.225	0.225	0.33	0.225
IL-10 [pg/ml]	ID#	ID#	ID#	ID#	ID#	ID#	ID#	ID#
Anti-inflammatory	7001 (A)	7464 (A)	3958 (A)	6884 (N)	7609 (N)	1662 (N)	4034 (N)	2465 (N)
AZI 20 µM	0.225	0.225	0.225	0.135	0.225	0.225	0.07	0.225
AZI 10 µM	0.2025	0.225	0.225	0.075	0.225	0.225	0.225	0.225
AZI 5 µM	0.055	0.225	0.225	0.05	0.225	0.225	0.1475	0.225
AZI 2.5 µM	0.39	0.225	0.225	0.095	0.225	0.225	0.1475	0.225
AZI 0 µM	0.305	0.225	0.225	0.095	0.225	0.225	0.19	0.225
