# Supplementary material for: Pentoxifylline, dexamethasone and azithromycin demonstrate distinct age-dependent and synergistic inhibition of TLR- and inflammasome-mediated cytokine production in human newborn and adult blood in vitro
Source: PLoS One. 2018 May 1;13(5):e0196352. doi: 10.1371/journal.pone.0196352 (PMC5929513; doi:10.1371/journal.pone.0196352)
Supplement: S2 Data file — (XLSX) [file pone.0196352.s015.xlsx]

## Sheet: cytokine conc
TLR- and/or inflammasome-mediated supernatant cytokine concentrations in newborn (N) and adult (A) blood
TLR agonist	Cytokine	ID#	ID#	ID#	ID#	ID#	ID#	ID#	ID#	ID#	ID#	ID#	ID#	ID#	ID#	ID#	ID#	ID#	ID#	ID#	ID#
		4135 (A)	2294 (A)	5270 (A)	4336 (A)	3234 (A)	9702 (A)	3087 (A)	8683 (A)	4029 (A)	9432 (A)	3539 (N)	9067 (N)	6123 (N)	4278 (N)	7981 (N)	9478 (N)	2547 (N)	7103 (N)	9505 (N)	5416 (N)
LPS	TNF [pg/ml]	7538.26	4192.3	4979.14	4131.66	5905.87	4301.49	4143.15	6596.99	7279.49	5472.34	6423.32	2592.73	3196.86	2035.09	2588.4	3814.36	3400.32	2465.27	2519.19	7348.04
LPS	IL-1β [pg/ml]	1939.79	1754.78	6825.34	1570.88	3960.77	2842.79	3269.21	2318.67	3880.7	3580.15	2722.5	1567.22	1052.23	1422.76	1591.41	2449.68	1418.31	824.6	2015.06	649.805
LPS	IL-6 [pg/ml]	31624.3	14707.9	14519.6	21606.2	19516.1	22601.2	30744.9	23539.6	24338.2	26186.3	39155.2	21728.7	44220.2	29605	27375.6	46326.4	36090.3	11447.6	45227.2	29745.6
LPS	IL-10 [pg/ml]	90.535	82.575	86.4325	88.785	15.75	186.83	90.06	74.955	90.02	43.63	204.705	105.75	235.825	209.715	327.555	234.88	254.82	155.32	213.795	228.705
TLR agonist	Cytokine	ID#	ID#	ID#	ID#	ID#	ID#	ID#	ID#	ID#	ID#	ID#	ID#	ID#	ID#	ID#	ID#	ID#	ID#	ID#	ID#
		4135 (A)	2294 (A)	5270 (A)	4336 (A)	3234 (A)	9702 (A)	3087 (A)	8683 (A)	4029 (A)	9432 (A)	3539 (N)	9067 (N)	6123 (N)	4278 (N)	7981 (N)	9478 (N)	2547 (N)	7103 (N)	9505 (N)	5416 (N)
R848	TNF [pg/ml]	10245.8	20050.4	11189.6	15044.1	14870.5	8735.21	13841.2	17180.9	26704.4	19249.1	27333.5	11935.4	19670.1	27634.5	11149.2	14449.8	31154.4	14499.5	35776.1	39997.5
R848	IL-1β [pg/ml]	681.14	2286.55	4752.07	2555.78	3092.98	2893.94	8655.42	3936.02	7730.33	4743.55	4539.82	2690.28	1575.03	4338.03	6484.93	3058.84	6042.99	3353.51	7818.46	3561.99
R848	IL-6 [pg/ml]	12424.2	16860.5	24460.3	15833.6	16504.1	23897.7	32517.7	24212.4	26749	23741.6	44871.5	17152.4	14700.8	41159.8	51467.5	23586.5	21497	7858.94	54603.2	42968.9
R848	IL-10 [pg/ml]	331.31	488.09	346.08	361.52	183.21	499.96	626.365	344.885	461.43	430.99	669.64	357.32	723.225	802.43	802.395	599.815	943.68	551.44	546.34	1222.16
R848	IFNα [pg/ml]	956.452	258.755	861.534	1775.28	890.537	2203.09	2686.62	318.383	1234.93	720.256	853.872	34.6425	47.9135	114.73	85.5755	114.544	244.88	362.085	95.2435	80.0965
TLR agonist	Cytokine	ID#	ID#	ID#	ID#	ID#	ID#	ID#	ID#	ID#	ID#	ID#	ID#	ID#	ID#	ID#	ID#	ID#	ID#	ID#	ID#
		4135 (A)	2294 (A)	5270 (A)	4336 (A)	3234 (A)	9702 (A)	3087 (A)	8683 (A)	4029 (A)	9432 (A)	3539 (N)	9067 (N)	6123 (N)	4278 (N)	7981 (N)	9478 (N)	2547 (N)	7103 (N)	9505 (N)	5416 (N)
LPS/ATP	TNF [pg/ml]	12421.3	4277.69	5370.47	2879.47	4662.72	5538.95	3058.21	3556.16	6689.36	6271.1	5557.02	2431.03	5561.62	3313.69	2282.06	4295.31	4431.58	2418.56	3768.48	4921.57
LPS/ATP	IL-1β [pg/ml]	21066.2	2147.69	19499.5	5889.42	14386.4	15089.9	16763.3	23223	18729.8	19199.9	25633.2	5375.94	12813.7	6146.9	5036.67	20151.1	32386.1	17690	3745.51	10594.7
LPS/ATP	IL-6 [pg/ml]	36967.4	13858	29870.4	14856	15571	21625.9	27005	25186	21563.8	20838.8	41500.1	13746.3	29739.1	47700.3	28034.1	42058.2	85854.6	12073	29557.8	24438.2
LPS/ATP	IL-10 [pg/ml]	81.355	70.23	47.61	58.885	7.58	130.125	71.16	55.825	50.68	52.605	176.09	88.79	187.765	330.09	177.37	171.275	246.54	97.375	128.435	208.985
