# Supplementary material for: Pentoxifylline, dexamethasone and azithromycin demonstrate distinct age-dependent and synergistic inhibition of TLR- and inflammasome-mediated cytokine production in human newborn and adult blood in vitro
Source: PLoS One. 2018 May 1;13(5):e0196352. doi: 10.1371/journal.pone.0196352 (PMC5929513; doi:10.1371/journal.pone.0196352)
Supplement: S3 Data file — (XLSX) [file pone.0196352.s016.xlsx]

## Sheet: LPS-PTX
LPS-induced culture supernatant cytokine concentrations [in pg/ml] in whole newborn (N) and adult (A) blood in response to increasing concentrations of PTX
LPS-induced TNF [pg/ml]															LPS-induced TNF [pg/ml]
Anti-inflammatory	ID#	3539 (N)	9067 (N)	6123 (N)	4278 (N)	7981 (N)	5346 (N)	1120 (N)	3947 (N)	9478 (N)	7103 (N)	Mean (N)	SEM (N)		Anti-inflammatory	ID#	4135 (A)	2294 (A)	5270 (A)	4336 (A)	3234 (A)	6885 (A)	9966 (A)	9702 (A)	3087 (A)	8683 (A)	Mean (A)	SEM (A)
PTX 0 µM		6423.32	2592.73	3196.86	2035.09	2588.4	3017.83	3400.32	3622.3	4404.15	1863.09	3314.41	419.626		PTX 0 µM		7538.26	4192.3	4979.14	4131.66	5905.87	3269.22	7009.43	7013.12	5935.77	5684.2	5565.9	445.94
PTX 50 µM		2873.77	1090.7	1249.74	618.13	1379.35	612.93	1111.3	1015.62	1479.55	714.315	1214.54	207.769		PTX 50 µM		5470.32	2065.23	2653.76	1797.3	3485.24	1573.63	5928.97	3736.28	2755.87	5843.66	3531.03	529.777
PTX 100 µM		1577.95	357.615	745.82	275.615	634.155	333.765	795.19	593.045	82.985	363.21	575.934	132.052		PTX 100 µM		4546.5	1597.25	1410.1	1190.34	2059.72	1695.34	3668.55	2437.7	1597.66	3089.31	2329.25	349.394
PTX 200 µM		748.89	356.895	181.845	88.41	432.695	155.185	481.5	220.32	498.305	228.185	339.223	64.1559		PTX 200 µM		2496.28	1008.36	1151.5	574.6	1315.42	430.885	2552.76	1734.32	786.96	1432.42	1348.35	231.79
PTX 400 µM		301.1	96.69	40.76	53.865	224	53.155	99.975	131.33	221.105	150.7	137.268	27.4853		PTX 400 µM		901.915	548.5	365.76	170.165	371.08	286.875	1173.78	666.375	308.44	326.15	511.904	99.995
LPS-induced IL-1β [pg/ml]															LPS-induced IL-1β [pg/ml]
Anti-inflammatory	ID#	3539 (N)	9067 (N)	6123 (N)	4278 (N)	7981 (N)	5346 (N)	1120 (N)	3947 (N)	9478 (N)	7103 (N)	Mean (N)	SEM (N)		Anti-inflammatory	ID#	4135 (A)	2294 (A)	5270 (A)	4336 (A)	3234 (A)	6885 (A)	9966 (A)	9702 (A)	3087 (A)	8683 (A)	Mean (A)	SEM (A)
PTX 0 µM		2722.5	1567.22	1052.23	1422.76	1591.41	2835.98	1190.28	2323.1	2432.06	513.785	1765.13	245.187		PTX 0 µM		1939.79	1754.78	6825.34	1570.88	3960.77	2904.11	6761.9	2001.76	3011.45	1966.78	3269.76	630.439
PTX 50 µM		1780.77	1062.05	596.26	1002.94	1520.19	1407.41	860.915	1612.32	1848.97	339.65	1203.15	161.639		PTX 50 µM		1498.37	953.31	4733.61	1112.04	3473.86	1930.57	6436.26	1540.94	2567.63	1779.59	2602.62	561.899
PTX 100 µM		1184.77	825.1	423.27	736.315	1124.09	1153.74	804.075	1191.71	1628.31	299.025	937.039	125.943		PTX 100 µM		1600.72	960.84	3125.26	1065.81	3296.53	1499.83	4479.24	1251.18	1745.18	1382.32	2040.69	371.882
PTX 200 µM		991.545	764.755	368.735	642.27	1102.93	1183.96	849.54	905.37	1607.02	330.935	874.705	120.97		PTX 200 µM		1206.81	847.39	2105.99	899.955	3077.69	1064.91	3804.38	916.185	1204.12	1014.13	1614.16	329.34
PTX 400 µM		899.945	785.19	461.795	688.745	1225.52	1057.84	1143.2	844.78	1571.8	298.4	897.721	118.138		PTX 400 µM		779.98	710.95	1480.15	624.625	2000.26	822.99	3365.16	650.495	827.805	682.685	1194.51	278.954
LPS-induced IL-6 [pg/ml]															LPS-induced IL-6 [pg/ml]
Anti-inflammatory	ID#	3539 (N)	9067 (N)	6123 (N)	4278 (N)	7981 (N)	5346 (N)	1120 (N)	3947 (N)	9478 (N)	7103 (N)	Mean (N)	SEM (N)		Anti-inflammatory	ID#	4135 (A)	2294 (A)	5270 (A)	4336 (A)	3234 (A)	6885 (A)	9966 (A)	9702 (A)	3087 (A)	8683 (A)	Mean (A)	SEM (A)
PTX 0 µM		39155.2	21728.7	44220.2	29605	27375.6	56469.5	60135.4	60052.8	58318.4	9222.2	40628.3	5751.79		PTX 0 µM		31624.3	14707.9	14519.6	21606.2	19516.1	18856.2	36758.8	24277.9	54783.5	44625.2	28127.6	4284.55
PTX 50 µM		34801.4	16797.5	32075.8	22569.7	30107.5	33840.6	53472.8	55091.8	26204.6	6400.49	31136.2	4726.57		PTX 50 µM		28755.8	10327.2	13820.1	14741.7	18364.2	15405.3	34903.7	18556.6	42750.2	37108.4	23473.3	3611.23
PTX 100 µM		21694	13102.1	29062.5	14813.7	20870	27714	45697.9	37780.8	24058.7	4900.45	23969.4	3775.92		PTX 100 µM		24474.3	8135.04	11664.9	15418.3	15721.2	11359.1	25138.2	16913.1	31623.2	28128.6	18857.6	2512.83
PTX 200 µM		19563.8	13343.7	17774.5	13815.9	19647	26768.7	36603.6	28545.2	24595.9	4802.31	20546.1	2850.82		PTX 200 µM		18444.5	8588.27	11088.9	12044.1	14219.7	8721.75	26213.6	13497.3	21762.7	15995.4	15057.6	1800.4
PTX 400 µM		21720.1	11489	18559.4	11375	20686.6	21342.2	51154.7	19636.7	20672.5	4394.06	20103	3899.82		PTX 400 µM		13738	5995.64	9192.2	7664.17	10414.4	6949.99	24794.9	10626.1	15377.2	11469.6	11622.2	1730.87
LPS-induced IL-10 [pg/ml]															LPS-induced IL-10 [pg/ml]
Anti-inflammatory	ID#	3539 (N)	9067 (N)	6123 (N)	4278 (N)	7981 (N)	5346 (N)	1120 (N)	3947 (N)	9478 (N)	7103 (N)	Mean (N)	SEM (N)		Anti-inflammatory	ID#	4135 (A)	2294 (A)	5270 (A)	4336 (A)	3234 (A)	6885 (A)	9966 (A)	9702 (A)	3087 (A)	8683 (A)	Mean (A)	SEM (A)
PTX 0 µM		204.705	105.75	235.825	209.715	327.555	190.125	296.335	282.87	168.035	136.015	215.693	22.4727		PTX 0 µM		90.535	82.575	86.4325	88.785	15.75	90.03	174.205	140.565	78.785	102.955	95.0618	13.0245
PTX 50 µM		194.69	99.355	175.7	166.675	323.78	131.34	202.555	213.94	131.42	111.635	175.109	20.6589		PTX 50 µM		82.645	82.57	103.29	86.07	15.94	106.4	227.51	154.06	104.12	128.295	109.09	17.3492
PTX 100 µM		154.565	79.815	153.44	89.785	225.33	103.615	196.895	164.51	117.635	86.775	137.237	15.7184		PTX 100 µM		105.36	76.87	87.84	93.505	29.785	105.655	212.95	159.89	115.435	124.025	111.132	15.5051
PTX 200 µM		136.64	76.345	98.305	73.145	208.93	88.57	151.085	110.04	92.835	68.01	110.391	13.8757		PTX 200 µM		111.62	66.14	96.465	84.44	38.22	85.935	251.75	147.37	121.075	103.715	110.673	18.3004
PTX 400 µM		106.72	53.745	72.57	56.24	169.78	59.305	110.88	88.015	79.42	35.275	83.195	12.2148		PTX 400 µM		81.25	56.53	74.575	60.66	29.695	84.435	207.45	105.58	101.64	71.13	87.2945	15.0624

## Sheet: R848-PTX
R848-induced culture supernatant cytokine concentrations [in pg/ml] in whole newborn (N) and adult (A) blood in response to increasing concentrations of PTX
R848-induced TNF [pg/ml]															R848-induced TNF [pg/ml]
Anti-inflammatory	ID#	3539 (N)	9067 (N)	6123 (N)	4278 (N)	5346 (N)	1120 (N)	3947 (N)	9478 (N)	7103 (N)	7397 (N)	Mean (N)	SEM (N)		Anti-inflammatory	ID#	4135 (A)	2294 (A)	5270 (A)	4336 (A)	3234 (A)	6885 (A)	9966 (A)	9702 (A)	3087 (A)	8683 (A)	Mean (A)	SEM (A)
PTX 0 µM		27333.5	11935.4	19670.1	27634.5	11149.2	12988.6	15662.6	12992.4	12210.5	23493.7	17507	2063.88		PTX 0 µM		10245.8	20050.4	11189.6	15044.1	14870.5	8765.07	11900	28746	19862.9	57744.3	19841.8	4614.43
PTX 50 µM		18237.4	9951.44	11508.6	12715.8	6252.28	6760.91	11127.9	8590.04	7762.18	14901.4	10780.8	1193.69		PTX 50 µM		9027.26	18876.1	5107.81	13637.3	12427.5	6789.03	10694.6	19879.1	22617.6	42167.4	16122.4	3416.12
PTX 100 µM		12552.4	6932.7	5888.77	9963.87	4169.18	4399.45	6332.83	3565.53	6871.81	8917.08	6959.36	891.6		PTX 100 µM		9131.52	17796.1	6196.6	12485.4	10029.8	5713.4	9470.73	19296.9	18033.6	15977.2	12413.1	1596.17
PTX 200 µM		9545.17	4843.93	2695.12	3644.13	1351.67	1201.89	3082.6	4354.84	3573.89	3327.68	3762.09	739.133		PTX 200 µM		6680.89	12368.8	10494.1	8128.74	7758.95	4241.97	5514.97	16005.8	11823.9	7832.44	9085.06	1127.38
PTX 400 µM		3931.83	1813	782.225	451.615	370.87	322.045	1182.06	958.365	831.35	689.055	1133.24	340.631		PTX 400 µM		3784.71	7669.92	3396.28	3258.52	4974.83	3503.41	3481.39	6570.96	5973.68	8991.71	5160.54	648.491
R848-induced IL-1β [pg/ml]															R848-induced IL-1β [pg/ml]
Anti-inflammatory	ID#	3539 (N)	9067 (N)	6123 (N)	4278 (N)	5346 (N)	1120 (N)	3947 (N)	9478 (N)	7103 (N)	7397 (N)	Mean (N)	SEM (N)		Anti-inflammatory	ID#	4135 (A)	2294 (A)	5270 (A)	4336 (A)	3234 (A)	6885 (A)	9966 (A)	9702 (A)	3087 (A)	8683 (A)	Mean (A)	SEM (A)
PTX 0 µM		4539.82	2690.28	1575.03	4338.03	6484.93	2088.24	3255.51	2070.03	1714.99	2550.16	3130.7	493.027		PTX 0 µM		681.14	2286.55	4752.07	2555.78	3092.98	5686.78	3650.36	5716.27	5388.23	6218.87	4002.9	579.16
PTX 50 µM		3343.59	2474.73	1007.44	3116.89	3638.39	1317.55	2067.47	1732.24	1592.66	1523.31	2181.43	289.703		PTX 50 µM		600.11	2395.1	3206.65	2467.51	3288.99	3862.31	3350.75	4921.55	5231.35	6037.53	3536.19	499.163
PTX 100 µM		2514.82	2441.82	696.35	2665.69	2133.32	1289.03	1363.74	1606.71	1052.89	922.635	1668.7	227.2		PTX 100 µM		729.43	1982.51	3198.62	2472.22	2805.53	3757.12	2822.06	3988.91	4080.05	5112.84	3094.93	389.728
PTX 200 µM		2150.57	1502.51	440.04	1062.05	1077.63	879.885	847.975	1497.73	790.15	441.18	1068.97	166.459		PTX 200 µM		646.765	1622.26	4065.64	1772.36	3001.66	2849.53	2098.39	3698.48	3133.7	3740.69	2662.95	346.93
PTX 400 µM		1183.58	822.695	207.32	641.55	729.86	728.225	518.285	1016.37	385.635	219.08	645.26	101.653		PTX 400 µM		504.885	1256.17	1246.21	1102.58	2384.24	1697.34	1655.59	2280.68	2096.74	2175.22	1639.97	192.72
R848-induced IL-6 [pg/ml]															R848-induced IL-6 [pg/ml]
Anti-inflammatory	ID#	3539 (N)	9067 (N)	6123 (N)	4278 (N)	5346 (N)	1120 (N)	3947 (N)	9478 (N)	7103 (N)	7397 (N)	Mean (N)	SEM (N)		Anti-inflammatory	ID#	4135 (A)	2294 (A)	5270 (A)	4336 (A)	3234 (A)	6885 (A)	9966 (A)	9702 (A)	3087 (A)	8683 (A)	Mean (A)	SEM (A)
PTX 0 µM		44871.5	17152.4	14700.8	41159.8	51467.5	74487.7	58950.1	18796.4	6546.9	126054	45418.7	11327.2		PTX 0 µM		12424.2	16860.5	24460.3	15833.6	16504.1	14205.4	21416.7	30162.8	42870.2	55355.3	25009.3	4444.35
PTX 50 µM		38442.4	15413.9	14477.8	39953.6	31654	71675.8	48693.2	19097.9	7454.86	57817.9	34468.1	6594.96		PTX 50 µM		11851.3	18863.9	18719.3	18603.9	19773.5	16453.6	23195.9	31926.7	50097.8	38377.7	24786.4	3728.11
PTX 100 µM		36951.8	18301.9	14299.4	38639.2	37912.6	52873.9	42843.4	18218.6	6708.41	43251.6	31000.1	4835.06		PTX 100 µM		13685.6	19826.8	23795.4	18944.8	17837.4	17541.4	22204.1	29538.9	63652.1	47529	27455.5	5021.6
PTX 200 µM		38494	15530.8	13960.5	30677.9	27426.4	53367.5	25396	17698.7	6382.82	33959.7	26289.4	4346.37		PTX 200 µM		12703.2	17139.7	26217.9	16160.5	18188	15680.8	21836.5	33777.7	41865.4	31060.9	23463	3000.88
PTX 400 µM		25416.8	12501.7	11591	21207.7	19551.3	28019.5	33262.9	12038.1	4339.8	26398.7	19432.7	2876.17		PTX 400 µM		10187	14863	26770	12660.2	16273.1	13588.5	21099.1	27631.6	42674.8	29071.7	21481.9	3182.1
R848-induced IL-10 [pg/ml]															R848-induced IL-10 [pg/ml]
Anti-inflammatory	ID#	3539 (N)	9067 (N)	6123 (N)	4278 (N)	5346 (N)	1120 (N)	3947 (N)	9478 (N)	7103 (N)	7397 (N)	Mean (N)	SEM (N)		Anti-inflammatory	ID#	4135 (A)	2294 (A)	5270 (A)	4336 (A)	3234 (A)	6885 (A)	9966 (A)	9702 (A)	3087 (A)	8683 (A)	Mean (A)	SEM (A)
PTX 0 µM		669.64	357.32	723.225	802.43	802.395	483.615	894.465	473.645	584.995	463.505	625.524	56.709		PTX 0 µM		331.31	488.09	346.08	361.52	183.21	393.16	436.45	425.155	413.905	419.82	379.87	26.3326
PTX 50 µM		622.915	366.21	685.25	707.55	660.425	416.345	830.71	467.71	577.19	402.78	573.708	48.8341		PTX 50 µM		322.26	497.13	209.59	313.035	218.52	470.7	449.265	438.28	479.98	433.7	383.246	34.2942
PTX 100 µM		509.25	342.355	553.325	560.33	536.445	360.63	760.47	384.215	502.385	295.535	480.494	43.6438		PTX 100 µM		363.835	459.105	304.485	339.645	170.09	351.5	425.195	425.05	469.7	379.225	368.783	27.8059
PTX 200 µM		407.34	272.34	440.975	449.465	308.31	219.975	577.305	286.37	425.545	197.4	358.502	38.0235		PTX 200 µM		297.295	364.1	332.05	230.81	165.61	335.765	368.83	413.155	431.27	347.7	328.658	25.4091
PTX 400 µM		234.285	175.62	243.06	261.545	161.89	136.07	420.735	159.27	234.07	97.955	212.45	28.5498		PTX 400 µM		229.45	291.475	253.51	119.995	114.26	247.73	306.035	316.355	323.815	291.48	249.411	24.0821
R848-induced IFNα [pg/ml]															R848-induced IFNα [pg/ml]
Anti-inflammatory		3539 (N)	9067 (N)	6123 (N)	4278 (N)	5346 (N)	1120 (N)	3947 (N)	9478 (N)	7103 (N)	7397 (N)	Mean (N)	SEM (N)		Anti-inflammatory		4135 (A)	2294 (A)	5270 (A)	4336 (A)	3234 (A)	6885 (A)	9966 (A)	9702 (A)	3087 (A)	8683 (A)	Mean (A)	SEM (A)
PTX 0 µM		853.872	34.6425	47.9135	114.73	85.5755	114.544	244.88	362.085	95.2435	80.0965	203.358	78.8256		PTX 0 µM		956.452	258.755	861.534	1775.28	890.537	2203.09	2686.62	318.383	1234.93	720.256	1190.58	251.893
PTX 50 µM		727.298	43.8905	36.2865	93.526	59.2215	110.131	193.508	240.837	92.821	71.4885	166.901	65.5917		PTX 50 µM		949.998	256.706	565.347	1773.18	789.389	1845.8	3218.22	295.713	1132.48	653.171	1148	287.456
PTX 100 µM		749.076	38.577	44.068	72.289	67.3465	93.647	172.998	271.123	79.721	71.143	165.999	68.5056		PTX 100 µM		1042.43	236.614	580.401	1729.15	839.102	2455.4	2992.24	303.476	1228.94	761.673	1216.94	289.234
PTX 200 µM		652.642	28.011	26.748	59.837	54.3015	67.6785	175.329	299.573	87.728	62.636	151.449	61.58		PTX 200 µM		945.524	254.716	722.811	1669.88	746.417	2323.93	3261.84	301.805	1016.57	811.237	1205.47	300.337
PTX 400 µM		670.571	34.7675	24.196	42.7905	67.8515	55.058	166.282	267.142	81.318	37.258	144.723	63.113		PTX 400 µM		529.696	235.088	630.197	1447.17	728.708	2767.19	3074.24	355.365	1207.8	693.37	1166.88	314.754

## Sheet: LPS&ATP-PTX
LPS/ATP-induced culture supernatant cytokine concentrations [in pg/ml] in whole newborn (N) and adult (A) blood in response to increasing concentrations of PTX
LPS/ATP-induced TNF [pg/ml]															LPS/ATP-induced TNF [pg/ml]
Anti-inflammatory	ID#	3539 (N)	9067 (N)	6123 (N)	4278 (N)	7981 (N)	5346 (N)	1120 (N)	3947 (N)	9478 (N)	7103 (N)	Mean (N)	SEM (N)		Anti-inflammatory	ID#	4135 (A)	2294 (A)	5270 (A)	4336 (A)	3234 (A)	6885 (A)	9966 (A)	9702 (A)	3087 (A)	8683 (A)	Mean (A)	SEM (A)
PTX 0 µM		5557.02	2431.03	5561.62	3313.69	2282.06	3470.64	4431.58	3146.7	4478.31	2670.18	3734.28	383.446		PTX 0 µM		12421.3	4277.69	5370.47	2879.47	4662.72	3428.57	11904.7	7433.1	6547.17	6267.73	6519.29	1039.91
PTX 50 µM		2453.92	1064.34	1053.41	993.035	1038.28	653.2	1327.83	1125.64	1899.12	766.07	1237.49	172.081		PTX 50 µM		7349.89	2863.6	2957.09	1780.59	3345.45	1796.04	7552.06	4725.14	4980.82	5551.2	4290.19	662.332
PTX 100 µM		1310.81	427.335	293.7	487.79	658.66	565.5	691.195	610.46	846.22	618.57	651.024	87.5257		PTX 100 µM		5032.51	2084.09	2052.34	979.34	2618.76	1002.64	5019.47	3118.16	3764.68	3291.91	2896.39	456.322
PTX 200 µM		842.085	128.055	163.465	103.355	339.69	154.97	296.38	206.065	622.6	444.935	330.16	76.6057		PTX 200 µM		3511.79	1425.08	1054.01	602.25	1796.69	353.49	1228.43	1490.61	2065.19	1364.31	1489.18	276.301
PTX 400 µM		316.86	42.305	63.955	32.255	180.895	103.68	173.85	140.535	322.495	200.325	157.715	32.6868		PTX 400 µM		2228.06	728.335	497.98	176.93	938.675	228.365	1326.46	856.365	783.86	437.185	820.222	190.848
LPS/ATP-induced IL-1β [pg/ml]															LPS/ATP-induced IL-1β [pg/ml]
Anti-inflammatory	ID#	3539 (N)	9067 (N)	6123 (N)	4278 (N)	7981 (N)	5346 (N)	1120 (N)	3947 (N)	9478 (N)	7103 (N)	Mean (N)	SEM (N)		Anti-inflammatory	ID#	4135 (A)	2294 (A)	5270 (A)	4336 (A)	3234 (A)	6885 (A)	9966 (A)	9702 (A)	3087 (A)	8683 (A)	Mean (A)	SEM (A)
PTX 0 µM		25633.2	5375.94	12813.7	6146.9	5036.67	13842.1	32386.1	15607.6	25959.6	26912.7	16971.4	3188.97		PTX 0 µM		21066.2	2147.69	19499.5	5889.42	14386.4	16339.1	192613	21970.9	41280.8	25379	36057.1	17722.1
PTX 50 µM		17769.6	4570.91	10568.8	4324.65	3980.26	15977.6	22463.8	14627.5	15193	22771.3	13224.7	2253.85		PTX 50 µM		17313.9	1847.12	17545.9	7630.07	12666.4	14471.8	33556.9	13479.1	41989.8	28939	18944	3885.5
PTX 100 µM		16184.5	3984.2	8192.73	3296.34	4086.73	14665.5	20835.1	13520.5	10263.6	19407.7	11443.7	2046.41		PTX 100 µM		12416.5	1663.9	17557	5246.39	11817.4	14676.5	37636.2	13854.4	38779.6	14060.9	16770.9	3865.99
PTX 200 µM		16874.9	3927.88	8239.62	2930.6	3498.78	13352.4	23158	9334.9	10859.7	17196.1	10937.3	2129.24		PTX 200 µM		11159.3	1441.32	16402.3	5069.2	14331.4	14715.3	47845.2	12866	40968.2	18345.9	18314.4	4665.18
PTX 400 µM		14864.7	4627.27	13022.4	2669.51	4095.69	15926.2	30524.9	12243.7	11467.5	16631.8	12607.4	2560.03		PTX 400 µM		9346.42	1225.48	16093.5	4546.72	13339.7	11606.6	237228	7951.78	22065.2	10318.9	33372.2	22724.8
LPS/ATP-induced IL-6 [pg/ml]															LPS/ATP-induced IL-6 [pg/ml]
Anti-inflammatory	ID#	3539 (N)	9067 (N)	6123 (N)	4278 (N)	7981 (N)	5346 (N)	1120 (N)	3947 (N)	9478 (N)	7103 (N)	Mean (N)	SEM (N)		Anti-inflammatory	ID#	4135 (A)	2294 (A)	5270 (A)	4336 (A)	3234 (A)	6885 (A)	9966 (A)	9702 (A)	3087 (A)	8683 (A)	Mean (A)	SEM (A)
PTX 0 µM		41500.1	13746.3	29739.1	47700.3	28034.1	46841.9	85854.6	58216.7	46288.2	10253.4	40817.5	6990.7		PTX 0 µM		36967.4	13858	29870.4	14856	15571	19010.2	33447.3	28568.1	53124.5	41935.3	28720.8	4139.52
PTX 50 µM		29814.6	11018.9	24469.4	30602.7	24765	31217.9	57565.2	35467	35363.6	6569.98	28685.4	4435.13		PTX 50 µM		28445.5	12915.8	25006.7	15510	12880.6	13951.2	28719.8	17511.8	29371.4	27035.6	21134.8	2262.45
PTX 100 µM		25571.1	9967.48	15255	24779.5	21283.6	21982.8	38256.6	29546.4	23790.5	5579.81	21601.3	2988.37		PTX 100 µM		24983.1	11327.7	21735.3	11755.9	11534.3	11131.9	27599.4	17270.8	28703.6	17665.7	18370.8	2214.06
PTX 200 µM		22134.6	8013.16	19826	19716.9	19446.5	32099.9	35946.7	20962.7	23351.6	5063.32	20656.1	2944.53		PTX 200 µM		19103.2	9906.7	17749.8	9559.01	13186.5	7843.98	21043.9	14720.9	20828.5	14917.6	14886	1508.85
PTX 400 µM		16449.6	6877.07	18213.6	17792.2	20394	21389.5	28759.6	22179.9	22633.3	4161.88	17885	2332.15		PTX 400 µM		16244.7	8465.64	14304	6993.74	11674.2	6207.12	22158	10298.2	12884.6	13223.8	12245.4	1499.27
LPS/ATP-induced IL-10 [pg/ml]															LPS/ATP-induced IL-10 [pg/ml]
Anti-inflammatory	ID#	3539 (N)	9067 (N)	6123 (N)	4278 (N)	7981 (N)	5346 (N)	1120 (N)	3947 (N)	9478 (N)	7103 (N)	Mean (N)	SEM (N)		Anti-inflammatory	ID#	4135 (A)	2294 (A)	5270 (A)	4336 (A)	3234 (A)	6885 (A)	9966 (A)	9702 (A)	3087 (A)	8683 (A)	Mean (A)	SEM (A)
PTX 0 µM		176.09	88.79	187.765	330.09	177.37	127.445	246.54	174.325	132.525	102.665	174.361	22.6243		PTX 0 µM		81.355	70.23	47.61	58.885	7.58	60.51	139.96	120.08	59.775	52.635	69.862	11.8079
PTX 50 µM		156.515	87.44	164.49	232.35	154.615	85.765	167.705	154.205	124.86	78.85	140.679	15.0007		PTX 50 µM		88.175	96.03	66.77	67.925	9.67	80.41	183.225	143.09	82.325	74.09	89.171	14.6917
PTX 100 µM		132.04	81.19	109.84	174.045	148.825	76.57	124.21	131.195	96.28	68.55	114.274	10.7586		PTX 100 µM		84.445	94.01	79.48	73.72	11.565	77.955	196.065	151.38	102.11	68.955	93.9685	15.6947
PTX 200 µM		127.52	58.42	91.935	124.7	121.305	62.565	100.605	79.53	81.86	52.875	90.1315	8.82673		PTX 200 µM		109.45	85.935	74.085	65.125	22.4	81.51	213.8	143.58	120.945	80.96	99.779	16.3941
PTX 400 µM		92.45	36.485	79.26	92.325	104.93	50.36	81.885	87.62	65.94	34.74	72.5995	7.78969		PTX 400 µM		85.895	68.315	71.985	49.42	22.165	46.66	161.595	95.045	116.1	62.565	77.9745	12.5066

## Sheet: LPS-DEX
LPS-induced culture supernatant cytokine concentrations [in pg/ml] in whole newborn (N) and adult (A) blood in response to increasing concentrations of DEX
LPS-induced TNF [pg/ml]															LPS-induced TNF [pg/ml]
Anti-inflammatory	ID#	3539 (N)	9067 (N)	6123 (N)	4278 (N)	7981 (N)	9478 (N)	2547 (N)	7103 (N)	9505 (N)	5416 (N)	Mean (N)	SEM (N)		Anti-inflammatory	ID#	4135 (A)	2294 (A)	5270 (A)	4336 (A)	3234 (A)	9702 (A)	3087 (A)	8683 (A)	4029 (A)	9432 (A)	Mean (A)	SEM (A)
DEX 0 M		6423.32	2592.73	3196.86	2035.09	2588.4	13932.3	9341.66	2026.6	5615.2	5033.49	5278.56	1214.54		DEX 0 M		7538.26	4192.3	4979.14	4131.66	5905.87	4301.49	4143.15	6596.99	7279.49	5472.34	5454.07	418.995
DEX 10^-10 M		7929.52	2095.33	3345.86	1997.92	2820.52	11831.3	9834.34	1728.66	3810.19	4797.95	5019.16	1133.87		DEX 10^-10 M		8114.92	3592.11	7944.83	4085.28	6383.91	3943.83	3563.43	5584.9	6880.98	5517.34	5561.15	550.626
DEX 10^-9 M		7914.83	2150.93	3997.01	1903.94	2386.77	3266.44	8532.19	1675.08	4110.53	3766.39	3970.41	762.183		DEX 10^-9 M		8127.13	3600.05	5038.27	4021.13	6359.86	4488.39	5332.95	3887.28	6687.06	5117.04	5265.92	451.063
DEX 10^-8 M		6485.81	1717.78	2040.9	1407.26	1717.11	6266.48	5090.99	960.335	2361.55	1832.99	2988.12	665.565		DEX 10^-8 M		6284.39	2742.69	6424.37	2916.57	5276.67	3486.75	4585.36	3281.03	4624.74	2639.11	4226.17	451.348
DEX 3x10^-8 M			578.83	505.11	627.72	1462	2166.14	2358.78	798.545	1229.61	1032.81	1195.51	227.636		DEX 3x10^-8 M					1007.28	3629.03	2488.05	2624.74	1916.34	3079.3	803.48	2221.17	394.27
DEX 10^-7 M		1440.91	269.725	225.805	263	646.385	1415.99	1043.97	313.69	469.38	474.34	656.32	149.741		DEX 10^-7 M		1189.04	623.015	1924.83	616.735	1763.58	569.085	591.895	566.93	1191.36	324.68	936.115	174.953
LPS-induced IL-1β [pg/ml]															LPS-induced IL-1β [pg/ml]
Anti-inflammatory	ID#	3539 (N)	9067 (N)	6123 (N)	4278 (N)	7981 (N)	9478 (N)	2547 (N)	7103 (N)	9505 (N)	5416 (N)	Mean (N)	SEM (N)		Anti-inflammatory	ID#	4135 (A)	2294 (A)	5270 (A)	4336 (A)	3234 (A)	9702 (A)	3087 (A)	8683 (A)	4029 (A)	9432 (A)	Mean (A)	SEM (A)
DEX 0 M		2722.5	1567.22	1052.23	1422.76	1591.41	2449.68	1418.31	824.6	2015.06	649.805	1571.36	211.234		DEX 0 M		1939.79	1754.78	6825.34	1570.88	3960.77	2842.79	3269.21	2318.67	3880.7	3580.15	3194.31	489.55
DEX 10^-10 M		3188.38	1532.53	1258.51	1248.8	1589.42	2454.89	1276.71	801.325	1630.01	578.325	1555.89	241.892		DEX 10^-10 M		1995.62	1452.16	9157.08	1517.49	3767.49	2547.46	3279.36	2087.11	3963.86	3049.56	3281.72	709.892
DEX 10^-9 M		3097.89	1554.05	1040.86	1313.24	1298.93	2333.18	1287.84	807.135	1683.56	532.755	1494.94	236.421		DEX 10^-9 M		1927.63	1448.09	5623.58	1488.3	4018.81	2547.2	3471.88	2148.53	3947.02	2847.93	2946.9	419.117
DEX 10^-8 M		2445.38	889.125	421.405	802.26	939.385	1391.4	651.035	447.065	910.19	266.86	916.41	198.196		DEX 10^-8 M		1172.71	970.685	5626.25	974.455	3069.89	1825.3	2583.26	1253.49	2721.35	1212.13	2140.95	458.989
DEX 3x10^-8 M			352.85	141.61	339.04	690.535	529.345	263.65	189.88	363.545	88.385	328.76	63.3929		DEX 3x10^-8 M					395.875	1733.47	1063.97	1165.71	520.275	1223.87	285.875	912.72	199.487
DEX 10^-7 M		347.155	75.385	24.36	70.025	210.47	87.745	84.86	55.82	103.595	31.275	109.069	31.0483		DEX 10^-7 M		99.079	86.36	580.52	167.61	717.64	317.495	261.34	131.005	307.335	72.245	274.063	69.299
LPS-induced IL-6 [pg/ml]															LPS-induced IL-6 [pg/ml]
Anti-inflammatory	ID#	3539 (N)	9067 (N)	6123 (N)	4278 (N)	7981 (N)	9478 (N)	2547 (N)	7103 (N)	9505 (N)	5416 (N)	Mean (N)	SEM (N)		Anti-inflammatory	ID#	4135 (A)	2294 (A)	5270 (A)	4336 (A)	3234 (A)	9702 (A)	3087 (A)	8683 (A)	4029 (A)	9432 (A)	Mean (A)	SEM (A)
DEX 0 M		39155.2	21728.7	44220.2	29605	27375.6	46326.4	36090.3	11447.6	45227.2	29745.6	33092.2	3567.83		DEX 0 M		31624.3	14707.9	14519.6	21606.2	19516.1	22601.2	30744.9	23539.6	24338.2	26186.3	22938.4	1830.22
DEX 10^-10 M		49451.3	21805	58352.9	22982.1	30956.4	37094	36480.1	13049.2	39121.6	28593.5	33788.6	4243.77		DEX 10^-10 M		34463.1	12472.4	16307.5	20827.1	20763.8	23114.4	36140.7	23739.4	30498.1	25649.3	24397.6	2389.07
DEX 10^-9 M		49219.4	21219.5	50294.4	26674.8	24430.8	39032.4	36955.5	13053.9	46405	27864	33515	4038.28		DEX 10^-9 M		30956.7	11981.6	13631.9	22147.2	21080.5	22374.1	32560.1	22806.3	28047.7	24462.3	23004.8	2098.49
DEX 10^-8 M		40394.6	15657.1	28096.4	22602.6	20284.8	31332.8	21383.5	9005.83	35239.1	16516.4	24051.3	3052.61		DEX 10^-8 M		26923.9	9301.28	15878.5	17739.9	18495.2	18692.2	27312.9	17054.7	23909.1	14259.3	18956.7	1788.78
DEX 3x10^-8 M			9600.9	10815.4	10252.2	15327.9	17143.8	12499.4	6047.16	17888.6	6990.66	11840.7	1409.16		DEX 3x10^-8 M					7244.22	13818.2	13263.1	16248.1	9664.02	13714	5203.99	11307.9	1518.09
DEX 10^-7 M		13917.9	3434.85	2690.51	4881.07	5310.86	6209.35	6092.51	2804.49	5319.37	2825.68	5348.65	1046.23		DEX 10^-7 M		5700.63	1780.06	9044.73	4341.45	8413.72	6571.43	7229.74	3584.39	4076.82	1912.99	5265.6	805.725
LPS-induced IL-10 [pg/ml]															LPS-induced IL-10 [pg/ml]
Anti-inflammatory	ID#	3539 (N)	9067 (N)	6123 (N)	4278 (N)	7981 (N)	9478 (N)	2547 (N)	7103 (N)	9505 (N)	5416 (N)	Mean (N)	SEM (N)		Anti-inflammatory	ID#	4135 (A)	2294 (A)	5270 (A)	4336 (A)	3234 (A)	9702 (A)	3087 (A)	8683 (A)	4029 (A)	9432 (A)	Mean (A)	SEM (A)
DEX 0 M		204.705	105.75	235.825	209.715	327.555	234.88	254.82	155.32	213.795	228.705	217.107	18.517		DEX 0 M		90.535	82.575	86.4325	88.785	15.75	186.83	90.06	74.955	90.02	43.63	84.9573	13.7764
DEX 10^-10 M		240.285	104.56	249.64	175.05	320.28	224.02	262.66	171.01	190.585	228.895	216.699	18.7866		DEX 10^-10 M		90.265	69.765	110.12	73.265	15.685	179.4	91.47	79.37	79.825	37.125	82.629	13.7762
DEX 10^-9 M		246.415	104.455	241.11	209.395	267.66	213.415	271.23	162.31	203.635	222.39	214.201	15.9204		DEX 10^-9 M		93.967	73.23	89.49	92.465	14.62	175.89	98.7	97.985	84.26	48.5	86.9107	12.9794
DEX 10^-8 M		213.55	97.175	200.475	159.35	272.97	206.26	236.74	128.76	182.255	173.365	187.09	16.178		DEX 10^-8 M		113.226	74.83	101.62	92.395	20.59	174.275	99.295	99.065	98.58	54.435	92.8311	12.5863
DEX 3x10^-8 M			83.11	140.175	73.94	256.625	152.01	194.425	108.06	152.485	125.965	142.977	18.8567		DEX 3x10^-8 M					88.92	21.62	170.275	104.72	108.85	94.92	55.03	92.0479	17.5328
DEX 10^-7 M		160.605	61.065	89.755	81.71	181.75	110.26	154.98	85.33	101.25	108.595	113.53	12.4274		DEX 10^-7 M		127.084	57.865	133.405	104.145	32.955	158.715	129.855	98.365	54.92	46.16	94.3469	13.7799

## Sheet: R848-DEX
R848-induced culture supernatant cytokine concentrations [in pg/ml] in whole newborn (N) and adult (A) blood in response to increasing concentrations of DEX
R848-induced TNF [pg/ml]															R848-induced TNF [pg/ml]
Anti-inflammatory	ID#	3539 (N)	9067 (N)	6123 (N)	4278 (N)	7981 (N)	9478 (N)	2547 (N)	7103 (N)	9505 (N)	5416 (N)	Mean (N)	SEM (N)		Anti-inflammatory	ID#	4135 (A)	2294 (A)	5270 (A)	4336 (A)	3234 (A)	9702 (A)	3087 (A)	8683 (A)	4029 (A)	9432 (A)	Mean (A)	SEM (A)
DEX 0 M		27333.5	11935.4	19670.1	27634.5	42997.1	14449.8	31154.4	14499.5	35776.1	39997.5	26544.8	3515.05		DEX 0 M		10245.8	20050.4	11189.6	15044.1	14870.5	8735.21	13841.2	17180.9	26704.4	19249.1	15711.1	1693.07
DEX 10^-10 M		24701.4	11938.6	13963.7	24224.1	42908.1	13876.6	42469.2	13709.5	33345.4	35222.9	25636	3859.01		DEX 10^-10 M		7904.3	19499.6	13793	16966	14599.4	14613.2	12198.5	15386.1	27808.7	19254.9	16202.4	1673.1
DEX 10^-9 M		26299.6	14440.1	15473	24104.7	41897.4	15452.4	37474.4	9095.57	27198.4	31564.9	24300	3387.95		DEX 10^-9 M		7357.24	20299.1	11058.3	18612.2	16316.4	14438.6	13526.6	9688.74	28525.4	20963.8	16078.6	1984.31
DEX 10^-8 M		16532.1	9250.67	14341.5	20103	38434.4	9204.71	25078.1	9133.58	18442.7	23765.6	18428.6	2890.12		DEX 10^-8 M		8621.18	18577.9	10423.1	11654.2	14138.9	10827	11358.2	7959.56	18884.5	15158	12760.2	1209.08
DEX 3x10^-8 M			5530.28	7320.7	9902.61	38094.6	6277.62	17861	6348.59	11178.6	13664.5	12908.7	3424.03		DEX 3x10^-8 M					11876.1	10651.5	8948.58	7364.28	7583.14	9823.67	10646.7	9556.29	634.511
DEX 10^-7 M		8769.08	2793.78	1897.26	5386.46	23882.6	3004.88	9210.78	2619.28	6497.42	7661.94	7172.34	2041.02		DEX 10^-7 M		3900.35	6867.03	5301.19	5153.9	7592.39	4164.86	5602.81	4119.51	5715.43	4111	5252.85	394.812
R848-induced IL-1β [pg/ml]															R848-induced IL-1β [pg/ml]
Anti-inflammatory	ID#	3539 (N)	9067 (N)	6123 (N)	4278 (N)	7981 (N)	9478 (N)	2547 (N)	7103 (N)	9505 (N)	5416 (N)	Mean (N)	SEM (N)		Anti-inflammatory	ID#	4135 (A)	2294 (A)	5270 (A)	4336 (A)	3234 (A)	9702 (A)	3087 (A)	8683 (A)	4029 (A)	9432 (A)	Mean (A)	SEM (A)
DEX 0 M		4539.82	2690.28	1575.03	4338.03	26583.6	3058.84	6042.99	3353.51	7818.46	3561.99	6356.25	2316.01		DEX 0 M		681.14	2286.55	4752.07	2555.78	3092.98	2893.94	8655.42	3936.02	7730.33	4743.55	4132.78	779.01
DEX 10^-10 M		3837.01	3870.2	1505.4	5278.02	20174.2	2760.26	4558.54	3063.08	7434.98	3218.47	5570.01	1699.64		DEX 10^-10 M		563.97	2007.61	5883.55	2881.39	3374.08	2989.09	8628.17	4097.07	8125.1	4666.98	4321.7	815.438
DEX 10^-9 M		3884.14	3837.57	1524.6	4838.88	26066.5	2913.27	4663.13	3285.05	6613.25	3303.66	6093	2259.4		DEX 10^-9 M		407.51	2201.43	4701.52	3039.91	3572.88	3116.34	10094.1	3632.76	6960.74	4897.57	4262.48	847.7
DEX 10^-8 M		2905.14	2582.38	1082.45	4400.92	21442.2	2325.97	3519.49	2085.03	4708.09	1863.87	4691.55	1894.71		DEX 10^-8 M		420.815	2095.55	4307.12	1941.28	2699.31	2300.02	8670.51	3361.97	6186.23	3546.09	3552.89	749.512
DEX 3x10^-8 M			1425.8	659.655	2227.95	17871	1229.19	1648.91	1436.81	2395.1	1335.93	3358.93	1822.23		DEX 3x10^-8 M					1931.92	2371.74	1848.99	6215.12	2896.58	5443.66	2187.55	3270.8	678.344
DEX 10^-7 M		1272.79	554.46	141.37	851.54	7204.19	547.96	727.69	581.46	932.485	601.925	1341.59	658.062		DEX 10^-7 M		159.22	627.115	1193.08	957.35	1814.2	968.735	2424.22	989.53	2201.61	902.075	1223.71	224.362
R848-induced IL-6 [pg/ml]															R848-induced IL-6 [pg/ml]
Anti-inflammatory	ID#	3539 (N)	9067 (N)	6123 (N)	4278 (N)	7981 (N)	9478 (N)	2547 (N)	7103 (N)	9505 (N)	5416 (N)	Mean (N)	SEM (N)		Anti-inflammatory	ID#	4135 (A)	2294 (A)	5270 (A)	4336 (A)	3234 (A)	9702 (A)	3087 (A)	8683 (A)	4029 (A)	9432 (A)	Mean (A)	SEM (A)
DEX 0 M		44871.5	17152.4	14700.8	41159.8	75991.6	23586.5	21497	7858.94	54603.2	42968.9	34439	6700.06		DEX 0 M		12424.2	16860.5	24460.3	15833.6	16504.1	23897.7	32517.7	24212.4	26749	23741.6	21720.1	1933.09
DEX 10^-10 M		37369.7	19136.5	15203.2	41616	68009.6	21895.7	22190.4	8135.76	54282.2	42634	33047.3	5992.62		DEX 10^-10 M		9401.7	15473.5	27094.2	17804.6	17358.5	27851.7	32227.7	22919.8	29236.3	22188.8	22155.7	2256.5
DEX 10^-9 M		39141.8	18658.4	15582.3	46240.5	68389.9	19918.7	30984.2	7670.49	59355.6	36656.3	34259.8	6221.31		DEX 10^-9 M		8517.76	18127.9	25559.9	21403.1	18665.8	24684	35717.5	22070.5	29994.5	24344.1	22908.5	2303.24
DEX 10^-8 M		29892.9	16126.5	12933.9	43880.2	53484.9	17133.9	25384.8	6675.73	53206.3	30432.6	28915.2	5255.42		DEX 10^-8 M		9695.28	16919.4	22130.3	14145.5	17484.2	21959	31448.2	18203.7	25099.6	20268.4	19735.4	1898.31
DEX 3x10^-8 M			10385.8	9002.78	26189	45540.1	12894.3	15186.8	4699.47	42295.7	21239.4	20825.9	4865.18		DEX 3x10^-8 M					12023.6	14612.9	17913.4	24962.4	14193	21186.2	14216	17015.4	1744.71
DEX 10^-7 M		19627.8	6066.42	2725.19	15068.5	51519.4	7273.34	7480.84	2164.78	15247	9976.73	13715	4564.76		DEX 10^-7 M		5269.39	6930.4	13728.9	6589.57	10786.6	11340.5	17159.7	7833.01	11532.5	6166.9	9733.74	1211.25
R848-induced IL-10 [pg/ml]															R848-induced IL-10 [pg/ml]
Anti-inflammatory	ID#	3539 (N)	9067 (N)	6123 (N)	4278 (N)	7981 (N)	9478 (N)	2547 (N)	7103 (N)	9505 (N)	5416 (N)	Mean (N)	SEM (N)		Anti-inflammatory	ID#	4135 (A)	2294 (A)	5270 (A)	4336 (A)	3234 (A)	9702 (A)	3087 (A)	8683 (A)	4029 (A)	9432 (A)	Mean (A)	SEM (A)
DEX 0 M		669.64	357.32	723.225	802.43	696.07	599.815	943.68	551.44	546.34	1222.16	711.213	75.7111		DEX 0 M		331.31	488.09	346.08	361.52	183.21	499.96	626.365	344.885	461.43	430.99	407.384	38.344
DEX 10^-10 M		658.235	405.695	772.84	793.415	684.435	585.67	957.7	575.735	542.805	1016.23	699.276	59.8392		DEX 10^-10 M		318.45	474.455	356.4	323.835	179.685	509.135	609.34	320.855	471.85	408.125	397.213	38.8134
DEX 10^-9 M		637.03	402.64	846.49	884.475	619.455	641.355	1065.37	607.505	552.79	1100.58	735.768	72.2026		DEX 10^-9 M		257.005	499.815	354.575	369.34	206.455	439.69	626.44	359.64	479.78	430.155	402.289	38.3804
DEX 10^-8 M		567.26	377.26	782.42	834.865	678.385	562.525	983.505	575.475	520.105	1010.37	689.217	65.7889		DEX 10^-8 M		289.915	488.5	327.99	301.38	231.355	531.53	636.125	388.74	462.7	368.55	402.678	39.628
DEX 3x10^-8 M			368.37	781.45	696.505	774.25	585.71	958.08	578.175	559.79	1037.63	704.441	69.7342		DEX 3x10^-8 M					374.07	238.735	623.62	707.52	439.545	483.55	448.88	473.703	58.587
DEX 10^-7 M		447.61	357.22	554.725	677.185	737.32	522.66	912.765	502.3	482.515	1013.72	620.802	66.9173		DEX 10^-7 M		231.685	417.585	351	355.075	267.83	667.1	679.725	428.05	394.975	275.395	406.842	48.9882
R848-induced IFNα [pg/ml]															R848-induced IFNα [pg/ml]
Anti-inflammatory		3539 (N)	9067 (N)	6123 (N)	4278 (N)	7981 (N)	Mean (N)	SEM (N)							Anti-inflammatory		4135 (A)	2294 (A)	5270 (A)	4336 (A)	3234 (A)	Mean (A)	SEM (A)
DEX 0 M		853.872	34.6425	47.9135	114.73	119.888	234.209	155.862							DEX 0 M		956.452	258.755	861.534	1775.28	890.537	948.511	241.899
DEX 10^-10 M		752.598	33.68	52.35	108.644	121.371	213.729	135.723							DEX 10^-10 M		1050.81	263.019	850.79	1919.13	733.132	963.375	271.781
DEX 10^-9 M		807.461	42.047	41.0815	104.738	135.105	226.086	146.475							DEX 10^-9 M		1007.31	269.559	748.818	1876.3	854.482	951.294	262.099
DEX 10^-8 M		811.164	26.5485	40.511	80.321	134.815	218.672	149.311							DEX 10^-8 M		937.229	204.331	564.197	1578.75	803.054	817.512	227.397
DEX 10^-7 M		468.586	9.234	13.045	29.3675	80.795	120.205	88.026							DEX 10^-7 M		1001.71	119.799	469.234	1116.93	443.129	630.159	186.593

## Sheet: LPS&ATP-DEX
LPS/ATP-induced culture supernatant cytokine concentrations [in pg/ml] in whole newborn (N) and adult (A) blood in response to increasing concentrations of DEX
LPS/ATP-induced TNF [pg/ml]														LPS/ATP-induced TNF [pg/ml]
Anti-inflammatory	ID#	3539 (N)	9067 (N)	6123 (N)	4278 (N)	7981 (N)	9478 (N)	7103 (N)	9505 (N)	5416 (N)	Mean (N)	SEM (N)		Anti-inflammatory	ID#	4135 (A)	2294 (A)	5270 (A)	4336 (A)	3234 (A)	9702 (A)	3087 (A)	8683 (A)	4029 (A)	9432 (A)	Mean (A)	SEM (A)
DEX 0 M		5557.02	2431.03	5561.62	3313.69	2282.06	4295.31	2418.56	3768.48	4921.57	3838.82	418.393		DEX 0 M		12421.3	4277.69	5370.47	2879.47	4662.72	5538.95	3058.21	3556.16	6689.36	6271.1	5472.54	873.86
DEX 10^-10 M		5751.8	1717.06	4452.6	3349.76	2274.75	5053.9	1909.91	3256.46	5180.68	3660.77	477.953		DEX 10^-10 M		9026.48	4269.7	4733.61	2866.42	4905.89	5152.79	6958.01	3902.01	6785.6	5352.7	5395.32	559.668
DEX 10^-9 M		5735.78	1954.88	5133.62	3531.97	2157.66	4802.84	1662.1	4030.85	4515.27	3725	471.566		DEX 10^-9 M		8355.74	4196.8	4316.01	2910.69	4722.63	5216.77	3306.14	4464.82	3672.15	6013.74	4717.55	494.545
DEX 10^-8 M		4796.26	1225.78	2027.28	1883.32	1770.89	3414.09	1458.91	1393.63	1863.24	2203.71	367.264		DEX 10^-8 M		7130.77	3118.46	3515.32	1787.81	4106.19	3303.38	4048.36	1099.2	4373.2	3537.59	3602.03	509.798
DEX 3x10^-8 M			565.06	876.385	972.905	1049.28	1312.9	573.635	635.61	1176.86	895.329	94.5936		DEX 3x10^-8 M					1026.37	2190.41	1919.41	1735.93	1112.03	3963.6	1402.88	1907.23	377.994
DEX 10^-7 M		993.305	196.325	217.965	585.285	553.815	599.45	419.56	201.73	529.505	477.438	81.1555		DEX 10^-7 M		979.315	753.09	1022.02	441.065	1605.49	1989.13	1596.04	735.42	1174.84	462.09	1075.85	163.535
LPS/ATP-induced IL-1β [pg/ml]														LPS/ATP-induced IL-1β [pg/ml]
Anti-inflammatory	ID#	3539 (N)	9067 (N)	6123 (N)	4278 (N)	7981 (N)	9478 (N)	7103 (N)	9505 (N)	5416 (N)	Mean (N)	SEM (N)		Anti-inflammatory	ID#	4135 (A)	2294 (A)	5270 (A)	4336 (A)	3234 (A)	9702 (A)	3087 (A)	8683 (A)	4029 (A)	9432 (A)	Mean (A)	SEM (A)
DEX 0 M		25633.2	5375.94	12813.7	6146.9	5036.67	20151.1	17690	3745.51	10594.7	11909.7	2454.6		DEX 0 M		21066.2	2147.69	19499.5	5889.42	14386.4	15089.9	16763.3	23223	18729.8	19199.9	15599.5	2119.48
DEX 10^-10 M		22485.2	5796.92	12784.8	5785.1	4080.79	18633.7	16628.6	2931.32	8889.17	10890.6	2226.67		DEX 10^-10 M		17489.7	2030.99	19593.7	6471.05	10895.3	14762.6	18052	23160.3	17842.6	18162.3	14846.1	2051.81
DEX 10^-9 M		30504.3	6097.82	11480	5139.85	3514	18469.3	15305.7	2832.51	9552.42	11432.9	2820.7		DEX 10^-9 M		14780.1	1920.51	17845.7	5767.82	12926.6	13433.8	20131.4	22114.3	20868.1	19048.6	14883.7	2105.13
DEX 10^-8 M		26801.3	3479.89	6886.43	3500.52	2987.09	12815.6	10502.6	1520.74	3947.61	8049.09	2520.84		DEX 10^-8 M		15907.9	1184.23	16674.5	2956.18	11818.8	12224.6	16740.7	16950.2	14199.6	11712.2	12036.9	1788.43
DEX 3x10^-8 M			2021.76	2942.53	1399.87	1839.45	4818	5293.72	595.74	2205.02	2639.51	546.369		DEX 3x10^-8 M					1902.09	6780.72	8879.7	8899.24	8392.81	13510.8	4146.73	7501.73	1413.26
DEX 10^-7 M		5351.68	528.455	436.87	470.43	721.575	1251.86	1788.64	119.645	1203.6	1319.2	505.216		DEX 10^-7 M		2925.88	106.185	8713.55	671.485	5496.6	3853.9	4240.81	2726.51	7101.71	1492.63	3732.93	873.99
LPS/ATP-induced IL-6 [pg/ml]														LPS/ATP-induced IL-6 [pg/ml]
Anti-inflammatory	ID#	3539 (N)	9067 (N)	6123 (N)	4278 (N)	7981 (N)	9478 (N)	7103 (N)	9505 (N)	5416 (N)	Mean (N)	SEM (N)		Anti-inflammatory	ID#	4135 (A)	2294 (A)	5270 (A)	4336 (A)	3234 (A)	9702 (A)	3087 (A)	8683 (A)	4029 (A)	9432 (A)	Mean (A)	SEM (A)
DEX 0 M		41500.1	13746.3	29739.1	47700.3	28034.1	42058.2	12073	29557.8	24438.2	29871.9	3891.38		DEX 0 M		36967.4	13858	29870.4	14856	15571	21625.9	27005	25186	21563.8	20838.8	22734.2	2300.04
DEX 10^-10 M		45540.1	12866.7	30478	48739.7	27960.4	38968.3	11325.7	38658.9	21405.2	30660.3	4278.86		DEX 10^-10 M		26003.3	12709.6	27779.7	17852.4	13268.3	21751.8	28143	23879.3	21569.1	20176	21313.3	1729.85
DEX 10^-9 M		42854.6	13641.4	28325.4	42520.8	21066.2	36458.5	11639	38313.2	16997.1	27979.6	3956.82		DEX 10^-9 M		28130.5	12276	26532.3	16937.1	16551.4	21636.5	30033.7	22676.3	23812.9	22894.9	22148.1	1754.35
DEX 10^-8 M		41361.5	10483.4	16987.3	32505	15701	31083	10160.3	29548.1	14108.4	22437.6	3575.73		DEX 10^-8 M		25334.2	10420.2	23422.4	10629.9	16164	19082	26663.5	20144.2	18349.3	16143	18635.3	1759.72
DEX 3x10^-8 M			5504.22	10323.5	15144	11546.4	15003.9	5471.66	11979.5	8021.09	10374.3	1268.84		DEX 3x10^-8 M					6398.19	8034.53	15131.7	15847.7	10637.1	13034.2	6665.1	10821.2	1491.08
DEX 10^-7 M		8212.72	1974.36	1852.62	6704.94	5108.56	5719.63	1924.09	2504.8	2692.49	4077.14	759.648		DEX 10^-7 M		4734.49	2186.16	7912.28	2378.93	6429.03	7361.69	7051.65	3817.84	5939.44	2042.89	4985.44	716.403
LPS/ATP-induced IL-10 [pg/ml]														LPS/ATP-induced IL-10 [pg/ml]
Anti-inflammatory	ID#	3539 (N)	9067 (N)	6123 (N)	4278 (N)	7981 (N)	9478 (N)	7103 (N)	9505 (N)	5416 (N)	Mean (N)	SEM (N)		Anti-inflammatory	ID#	4135 (A)	2294 (A)	5270 (A)	4336 (A)	3234 (A)	9702 (A)	3087 (A)	8683 (A)	4029 (A)	9432 (A)	Mean (A)	SEM (A)
DEX 0 M		176.09	88.79	187.765	330.09	177.37	171.275	97.375	128.435	208.985	174.019	22.6409		DEX 0 M		81.355	70.23	47.61	58.885	7.58	130.125	71.16	55.825	50.68	52.605	62.6055	9.77324
DEX 10^-10 M		162.12	81.325	219.95	304.23	163.83	154.295	85.715	128.575	183.28	164.813	21.644		DEX 10^-10 M		78.405	60.92	44.025	61.83	8.6	125.58	67.16	56.05	47.13	29.81	57.951	9.79954
DEX 10^-9 M		170.285	83.88	194.715	308.105	142.46	154.055	84.45	125.655	215.35	164.328	22.1262		DEX 10^-9 M		89.015	70.57	47.37	64.56	9.29	121.92	64.425	61.07	64.295	37.5	63.0015	9.42504
DEX 10^-8 M		157.7	83.28	177.96	267.325	159.98	145.605	83.81	103.335	142.215	146.801	17.9248		DEX 10^-8 M		100.59	77.935	63.115	69.73	10.75	121.705	67.58	69.28	58.43	44.45	68.3565	9.42584
DEX 3x10^-8 M			70.45	146.085	135.015	118.8	113.615	74.735	73.085	117.895	106.21	9.86926		DEX 3x10^-8 M					61.54	12.435	144.315	70.95	73.69	80.575	50.59	70.585	14.9672
DEX 10^-7 M		90.655	45.335	72.43	130.265	93.735	89.975	58.755	36.435	98.99	79.6194	9.28426		DEX 10^-7 M		94.905	70.225	69.705	67.99	27.35	137.195	89.74	71.155	66.535	39.195	73.3995	9.54231

## Sheet: LPS-AZI
LPS-induced culture supernatant cytokine concentrations [in pg/ml] in whole newborn (N) and adult (A) blood in response to increasing concentrations of AZI
LPS-induced TNF [pg/ml]														LPS-induced TNF [pg/ml]
Anti-inflammatory	ID#	3539 (N)	9067 (N)	6123 (N)	4278 (N)	7981 (N)	9478 (N)	7103 (N)	9505 (N)	5416 (N)	Mean (N)	SEM (N)		Anti-inflammatory	ID#	4135 (A)	2294 (A)	5270 (A)	4336 (A)	3234 (A)	3087 (A)	8683 (A)	4029 (A)	9432 (A)	Mean (A)	SEM (A)
AZI 0 µM		10470.3	1357.9	3462.95	1820.41	1691.43	3814.36	2465.27	2519.19	7348.04	3883.32	967.494		AZI 0 µM		10926.1	3968.98	6127.85	3063.93	4732.57	4660.46	2115.25	4825.16	5508.96	5103.25	789.811
AZI 2.5 µM		11709.7	1740.76	3263.61	2036.98	1602.52	3789.33	1818.09	1957.59	5451.84	3707.82	1030.8		AZI 2.5 µM		10663.5	3534.39	4476.69	3125.41	5035.02	6629.31	4772.53	6832.74	4704.38	5530.44	721.396
AZI 5 µM		10815.4	1814.18	3670.16	2245.21	1713.36	3994.13	1633.13	2023.42	3361.01	3474.44	915.662		AZI 5 µM		12872.5	3338.14	4260.76	3268.36	5525.01	5267.24	3249.45	7546.43	4312.04	5515.55	976.349
AZI 10 µM		10889.8	1845.09	3116.33	2681.43	1782.88	3381.99	1756.37	1680.64	3397.27	3392.42	917.772		AZI 10 µM		12567.1	2727.34	4598.05	2685.91	5496.56	5280.15	2791.39	6494.38	5273.52	5323.82	965.073
AZI 20 µM		10851.9	2018.65	3986.45	2249.03	1698.73	3714.26	2809.66	1559.88	4624.94	3723.72	910.992		AZI 20 µM		12616.5	2670.3	4675.66	3233.56	5810.21	4058.95	1819.74	5422.86	4124.52	4936.93	995.178
LPS-induced IL-1β [pg/ml]														LPS-induced IL-1β [pg/ml]
Anti-inflammatory	ID#	3539 (N)	9067 (N)	6123 (N)	4278 (N)	7981 (N)	9478 (N)	7103 (N)	9505 (N)	5416 (N)	Mean (N)	SEM (N)		Anti-inflammatory	ID#	4135 (A)	2294 (A)	5270 (A)	4336 (A)	3234 (A)	3087 (A)	8683 (A)	4029 (A)	9432 (A)	Mean (A)	SEM (A)
AZI 0 µM		3714.72	1171.77	795.78	1257.48	1359.44	2339.22	696.905	2130.85	2511.88	1775.34	309.758		AZI 0 µM		2708.81	1445.03	7368.25	1139.74	3463.15	3111.07	2317.72	5099.85	4646.6	3477.8	620.517
AZI 2.5 µM		3883.4	1134.47	968.72	1129.09	1170.33	2478.15	729.69	2191.82	1311.81	1666.39	319.33		AZI 2.5 µM		2774.38	1548.47	6447.3	950.285	3138.95	3074.25	2116.18	5486.14	3833.46	3263.27	562.37
AZI 5 µM		3628.97	1258.08	967.185	1205.8	1057.28	2173.84	707.935	1813.07	1017.73	1536.65	286.3		AZI 5 µM		3239.65	1543.94	6072.93	927.23	2891.62	3364.55	1933.13	4753.02	3109.21	3092.81	502.582
AZI 10 µM		3153.41	1242.53	627.105	1187.27	1057.49	2123.64	807.45	1155.2	982.425	1370.72	249.011		AZI 10 µM		2826.47	1072.51	6264.51	652.445	2871.73	2660.8	1569.99	4234.89	2896.16	2783.28	538.55
AZI 20 µM		2806.28	1040.26	566.56	1001.13	980.18	2141.66	828.245	923.065	968.06	1250.6	229.867		AZI 20 µM		1915.47	896.265	5025.53	696.44	2305.73	1938.72	1133.68	2134.41	2143.13	2021.04	402.505
LPS-induced IL-6 [pg/ml]														LPS-induced IL-6 [pg/ml]
Anti-inflammatory	ID#	3539 (N)	9067 (N)	6123 (N)	4278 (N)	7981 (N)	9478 (N)	7103 (N)	9505 (N)	5416 (N)	Mean (N)	SEM (N)		Anti-inflammatory	ID#	4135 (A)	2294 (A)	5270 (A)	4336 (A)	3234 (A)	3087 (A)	8683 (A)	4029 (A)	9432 (A)	Mean (A)	SEM (A)
AZI 0 µM		57366	13299.6	31126.5	40990.1	24150.2	29803.8	11260.8	32737.7	31881.2	30290.7	4395.37		AZI 0 µM		61721.7	12065.4	37708.4	19142.4	18688.7	33458.8	24782.9	33497	36612.8	30853.1	4639.18
AZI 2.5 µM		50069.2	17354.7	30642.6	40736.4	24521.1	32681.3	11063.1	31179.2	30757.7	29889.5	3667.47		AZI 2.5 µM		59382.9	12083.8	34400.9	19354.9	19484.9	33917.4	23386.8	35036.4	31882.6	29881.2	4352.39
AZI 5 µM		51116.8	20522.2	29888	45977.3	25164.4	21921.6	11273.2	28284.5	28388.6	29170.7	3920.66		AZI 5 µM		71975.7	12094.5	34946	17401.9	19439.1	35251.1	23797.7	33177.6	20702.6	29865.2	5634.37
AZI 10 µM		49967.8	18729.1	27216.1	44928.8	25036.2	28549.6	11626.1	24002	27270.6	28591.8	3785.32		AZI 10 µM		61101.1	9022.62	39833.9	13430.9	18956.1	31811.3	22290.9	32507.5	26663.2	28401.9	4946.82
AZI 20 µM		51575.6	16490	31387.7	43839	24413.3	27379.5	11496.8	22525.6	26569.9	28408.6	3979.25		AZI 20 µM		52495.3	8648.2	40936.8	13920.1	18281.9	30606.6	21133.6	20461.8	17035.6	24835.6	4437.65
LPS-induced IL-10 [pg/ml]														LPS-induced IL-10 [pg/ml]
Anti-inflammatory	ID#	3539 (N)	9067 (N)	6123 (N)	4278 (N)	7981 (N)	9478 (N)	7103 (N)	9505 (N)	5416 (N)	Mean (N)	SEM (N)		Anti-inflammatory	ID#	4135 (A)	2294 (A)	5270 (A)	4336 (A)	3234 (A)	3087 (A)	8683 (A)	4029 (A)	9432 (A)	Mean (A)	SEM (A)
AZI 0 µM		268.055	89.47	212.06	266.98	237.8	188.845	134.62	189.01	453.81	226.739	32.6752		AZI 0 µM		167.47	75.61	102.315	90.02	16.905	73.19	71.51	89.79	49.73	81.8378	12.9179
AZI 2.5 µM		280.575	95.45	204.81	254.83	255.65	207.06	129.405	199.86	412.485	226.681	29.0099		AZI 2.5 µM		162.54	75.1	95.435	78.51	15.36	68.655	80.785	92.555	44.255	79.2439	12.6566
AZI 5 µM		270.235	99.245	204.085	253.735	237.795	198.79	121.695	168.53	354.405	212.057	24.7672		AZI 5 µM		196.295	78.13	101.82	84.97	17.75	65.125	71.63	116.525	35.61	85.3172	16.2962
AZI 10 µM		264.535	101.66	181.955	240.635	219.305	200.34	125.69	143.115	350.645	203.098	24.38		AZI 10 µM		200.145	62.015	93.77	79.77	17.945	55.22	70.35	93.695	37.93	78.9822	16.3761
AZI 20 µM		267.53	90.24	170.515	219.285	223.99	220.45	133.87	128.31	325.675	197.763	23.4799		AZI 20 µM		174.51	60.36	99.225	93.875	18.94	60.675	64.705	73.1	35.44	75.6478	14.1768

## Sheet: R848-AZI
R848-induced culture supernatant cytokine concentrations [in pg/ml] in whole newborn (N) and adult (A) blood in response to increasing concentrations of AZI
R848-induced TNF [pg/ml]														R848-induced TNF [pg/ml]
Anti-inflammatory	ID#	3539 (N)	9067 (N)	6123 (N)	4278 (N)	7981 (N)	9478 (N)	7103 (N)	9505 (N)	5416 (N)	Mean (N)	SEM (N)		Anti-inflammatory	ID#	4135 (A)	2294 (A)	5270 (A)	4336 (A)	3234 (A)	3087 (A)	8683 (A)	4029 (A)	9432 (A)	Mean (A)	SEM (A)
AZI 0 µM		20407.7	15226.4	11398.6	11860.5	33224.7	9921.16	14209.8	29210.5	45054.5	21168.2	3829.93		AZI 0 µM		22968.2	17429	10141.2	8803.52	11847.9	14496.1	8241.23	15580.2	16360.5	13985.3	1500.78
AZI 2.5 µM		18457.5	11093.8	7127.14	10021.3	31532.6	8681.9	10002.6	29847.2	30088.4	17428.1	3254.31		AZI 2.5 µM		16892.6	15977.6	12844	8496.82	7957.21	14844.8	6540.74	15982.8	14585.1	12680.2	1251.83
AZI 5 µM		18189.4	9705.09	7088.37	10092.2	30898.6	6243.92	7876.78	20312.3	19404.7	14423.5	2621.29		AZI 5 µM		13113.8	9400.15	10783.1	6845.13	7881.53	25875.3	7271.33	17161.7	14994.5	12591.8	1937.65
AZI 10 µM		16784.8	7120.46	4990.05	9458.83	32126.8	3851.92	7451.26	15673.6	18892.4	12927.8	2845.45		AZI 10 µM		11632.8	11755.1	7521.74	5230.52	5226.71	17750.7	3999.83	9756.1	15198.2	9785.75	1500.68
AZI 20 µM		14624.8	8070.85	3717.7	6760.36	35266.4	3986.86	4483.52	11896	12188.4	11221.7	3112.49		AZI 20 µM		5109.57	11640.9	6514.42	4309.49	3177.6	9377	3547.73	7869.59	9471.43	6779.75	943.35
R848-induced IL-1β [pg/ml]														R848-induced IL-1β [pg/ml]
Anti-inflammatory	ID#	3539 (N)	9067 (N)	6123 (N)	4278 (N)	7981 (N)	9478 (N)	7103 (N)	9505 (N)	5416 (N)	Mean (N)	SEM (N)		Anti-inflammatory	ID#	4135 (A)	2294 (A)	5270 (A)	4336 (A)	3234 (A)	3087 (A)	8683 (A)	4029 (A)	9432 (A)	Mean (A)	SEM (A)
AZI 0 µM		3163.52	3475.12	989.755	3259.78	20800.4	2762.79	2591.57	11257.3	7528.41	6203.18	1993.07		AZI 0 µM		1669.2	1874.38	4247.06	1547.52	3338.97	5115.22	3918.88	7027.11	4910.24	3738.73	581.93
AZI 2.5 µM		2726.14	2647.96	777.865	3223.09	19202	2199.2	2059.5	8033.57	7863.65	5414.77	1822.53		AZI 2.5 µM		1014.98	1640.38	4616.12	1520.89	2301.32	4513.28	2960.2	5357.26	3584.76	3056.58	490.383
AZI 5 µM		2656.65	2280.34	633.655	2432.06	16450.5	1486.87	1549.07	5412.02	3056.85	3995.33	1536.12		AZI 5 µM		752.3	1010.67	3582.52	1057.01	2856.35	3992.39	2349.84	5161.02	4409.95	2796.89	510.38
AZI 10 µM		2084.59	1848.85	363.5	1826.99	19914.8	902.99	1163.78	3594.08	2505.6	3800.58	1933.91		AZI 10 µM		400.365	1008.82	2317.89	723.92	2349.97	3264.65	1684.62	3719.45	3058.12	2058.64	373.115
AZI 20 µM		1684.42	1373.23	192.645	1204.55	20451.7	654.41	700.885	2036.4	1174.36	3274.74	2044.55		AZI 20 µM		128.85	888.77	1721.54	445.685	2089.07	2423.45	1123.8	2537.79	1471.99	1425.66	268.879
R848-induced IL-6 [pg/ml]														R848-induced IL-6 [pg/ml]
Anti-inflammatory	ID#	3539 (N)	9067 (N)	6123 (N)	4278 (N)	7981 (N)	9478 (N)	7103 (N)	9505 (N)	5416 (N)	Mean (N)	SEM (N)		Anti-inflammatory	ID#	4135 (A)	2294 (A)	5270 (A)	4336 (A)	3234 (A)	3087 (A)	8683 (A)	4029 (A)	9432 (A)	Mean (A)	SEM (A)
AZI 0 µM		36346.6	20994.1	15068.9	39172.1	44765.7	22343.7	9672.39	54682	40938.6	31553.8	4776.81		AZI 0 µM		19068.1	10990.6	20748.7	12976.7	8053.68	29827.1	22082.2	31088	29260.9	20455.1	2698.13
AZI 2.5 µM		39029.4	18207.7	13290.1	34669	46373.8	21391.4	8164.3	49120.8	33029.4	29252.9	4623.81		AZI 2.5 µM		16851.3	10972.2	23104.5	11949.7	7280.75	33235	21848.7	25272.9	29681.7	20021.9	2801.24
AZI 5 µM		40428.2	17551.2	13233	33840.4	51846.3	16708.2	7980.18	47872.4	32307.7	29085.3	5019.5		AZI 5 µM		16576.7	7487.86	21305	10930.6	8686.29	30095.6	18149.6	26291.3	31038.6	18951.3	2822.03
AZI 10 µM		35749.8	17105.5	10737.7	32295.3	56685.4	16059.2	7382.23	45584.6	29464.7	27896.1	5240.44		AZI 10 µM		13054.8	9277.62	19106	9683.65	7281.92	29449.1	16590.2	25340	27501.4	17476.1	2647.05
AZI 20 µM		38693.9	17307.9	10440.5	29117.2	54040.7	13523.6	6356.77	32974.7	26363.5	25424.3	4824.54		AZI 20 µM		9095.13	9171.11	17281.1	8380.11	6904.55	28165.3	16757	20309.4	20389.1	15161.4	2282.58
R848-induced IL-10 [pg/ml]														R848-induced IL-10 [pg/ml]
Anti-inflammatory	ID#	3539 (N)	9067 (N)	6123 (N)	4278 (N)	7981 (N)	9478 (N)	7103 (N)	9505 (N)	5416 (N)	Mean (N)	SEM (N)		Anti-inflammatory	ID#	4135 (A)	2294 (A)	5270 (A)	4336 (A)	3234 (A)	3087 (A)	8683 (A)	4029 (A)	9432 (A)	Mean (A)	SEM (A)
AZI 0 µM		540.175	397.8	758.805	553.4	515.26	599.45	716.495	846.81	1562.2	721.154	108.814		AZI 0 µM		785.445	456.14	322.565	233.44	294.58	449.455	313.8	359.425	474.375	409.914	51.568
AZI 2.5 µM		476.6	340.715	630.285	630.275	500.315	664.775	676.42	744.34	1242.1	656.203	79.7622		AZI 2.5 µM		718.06	486.205	295.545	241.065	295.11	438.25	281.72	299.64	425.67	386.807	47.4848
AZI 5 µM		433.84	340.185	626.535	524.18	454.77	528.85	651.25	564.945	1220.76	593.923	80.357		AZI 5 µM		537.81	315.71	270.605	206.34	300.865	385.845	244.2	353.03	446.035	340.049	32.9058
AZI 10 µM		372.86	303.235	473.06	487.32	470.79	374.895	559.575	565.445	1151.75	528.77	78.8537		AZI 10 µM		410.72	379.43	236.13	181.12	215.465	331.125	234.94	256.685	413.83	295.494	28.2352
AZI 20 µM		325.55	301.285	375.935	389.99	463.15	277.025	472.215	413.225	948.735	440.79	63.8948		AZI 20 µM		73.245	362.45	175.09	149.355	152.185	299.08	128.83	276.66	173.89	198.976	29.4448
R848-induced IFNα [pg/ml]														R848-induced IFNα [pg/ml]
Anti-inflammatory		3539 (N)	9067 (N)	6123 (N)	4278 (N)	7981 (N)	Mean (N)	SEM (N)						Anti-inflammatory		4135 (A)	2294 (A)	5270 (A)	4336 (A)	3234 (A)	Mean (A)	SEM (A)
AZI 0 µM		774.053	72.165	50.22	94.592	179.796	234.165	136.747						AZI 0 µM		926.587	218.368	920.661	1375.06	675.297	823.195	188.737
AZI 2.5 µM		704.93	86.0325	51.6915	82.046	165.027	217.945	123.18						AZI 2.5 µM		983.133	232.333	763.828	1512.48	651.819	828.719	210.066
AZI 5 µM		755.783	85.3205	45.4415	87.276	160.195	226.803	133.535						AZI 5 µM		964.812	147.26	857.899	1438.94	642.38	810.259	210.85
AZI 10 µM		726.167	74.506	47.6855	99.608	146.864	218.966	127.848						AZI 10 µM		988.9	239.769	876.383	1663.16	600.265	873.696	235.919
AZI 20 µM		883.69	76.813	60.187	109.946	150.56	256.239	157.622						AZI 20 µM		1019.61	228.85	1100.98	1698.12	573.699	924.252	249.566

## Sheet: LPS&ATP-AZI
LPS/ATP-induced culture supernatant cytokine concentrations [in pg/ml] in whole newborn (N) and adult (A) blood in response to increasing concentrations of AZI
LPS/ATP-induced TNF [pg/ml]														LPS/ATP-induced TNF [pg/ml]
Anti-inflammatory	ID#	3539 (N)	9067 (N)	6123 (N)	4278 (N)	7981 (N)	9478 (N)	7103 (N)	9505 (N)	5416 (N)	Mean (N)	SEM (N)		Anti-inflammatory	ID#	4135 (A)	2294 (A)	5270 (A)	4336 (A)	3234 (A)	3087 (A)	8683 (A)	4029 (A)	9432 (A)	Mean (A)	SEM (A)
AZI 0 µM		10149.1	3186.35	5120.28	2355.48	2339.81	7334.7	2625.81	3968.6	4866.07	4660.69	829.313		AZI 0 µM		8358.62	3190.61	6236.78	2701.76	4822.07	5622.2	3163.01	10383.9	5144.43	5513.71	804.606
AZI 2.5 µM		10144.9	2981.35	3809.73	2485.98	2462.82	5716.07	2904.36	5277.37	5988.65	4641.25	786.765		AZI 2.5 µM		8050.74	3006.93	4166.14	2430.76	5170.35	7452.83	5878.71	8322.72	6298.46	5641.96	674.635
AZI 5 µM		9835.61	3010.07	5024.57	4202.5	2723.83	5222.91	2796.56	3148.25	4921.02	4542.81	703.734		AZI 5 µM		7002.12	3152.32	5080.25	3098.52	5387.57	8091.9	6849.45	6964.02	6296.26	5769.16	552.136
AZI 10 µM		9618.61	3029.24	4130.51	3578.67	2742.77	4369.59	2969.14	3192.29	4016.94	4183.08	669.297		AZI 10 µM		6978.24	2923.26	4517.6	2479.9	5012.58	8240.17	6901.56	6517.84	6143.68	5523.87	613.051
AZI 20 µM		9309.77	2593.78	4346.06	2706.81	2363.71	5636.65	2589.03	3618.75	5732.49	4321.9	720.456		AZI 20 µM		6557.09	3124.81	3952.09	2741.23	5857.39	6223.44	6361.43	6046.62	5414.34	5142.05	465.187
LPS/ATP-induced IL-1β [pg/ml]														LPS/ATP-induced IL-1β [pg/ml]
Anti-inflammatory	ID#	3539 (N)	9067 (N)	6123 (N)	4278 (N)	7981 (N)	9478 (N)	7103 (N)	9505 (N)	5416 (N)	Mean (N)	SEM (N)		Anti-inflammatory	ID#	4135 (A)	2294 (A)	5270 (A)	4336 (A)	3234 (A)	3087 (A)	8683 (A)	4029 (A)	9432 (A)	Mean (A)	SEM (A)
AZI 0 µM		30604.4	7288.05	12772.6	5749.42	5895.38	20078.5	12048	8640.35	20915.1	13776.9	2675.99		AZI 0 µM		9400.26	1775.94	13999.7	6783.21	12345.1	21611.1	23538.7	36278.2	54103.1	19981.7	5192.38
AZI 2.5 µM		30449.9	6378.18	11263.2	6297.95	6622.47	13886.8	14218.5	10495.8	20086.4	13299.9	2487.23		AZI 2.5 µM		10264.8	1677.64	12935.2	6879.87	11931.8	22742.7	23990.3	43623.8	49201.9	20360.9	5185
AZI 5 µM		29598.2	7676.89	12000.9	8084.36	7758.55	17334.9	16025.4	10386.6	17983.9	14094.4	2250.85		AZI 5 µM		13719.8	1650.18	11105.4	7594.92	11816.6	21633.2	21568	40100.8	37927.9	18568.5	4165.72
AZI 10 µM		30748.1	8634.5	13337.1	10096.6	10269.9	20183.9	14245.9	5885.43	18373.6	14641.7	2393.87		AZI 10 µM		12200.3	1591.49	11960.7	5755.24	13983.8	21607.6	21163.3	34040	43407.9	18412.3	4227.5
AZI 20 µM		32202.9	8636.42	14369.6	10359.7	9366.75	17936.2	14064	4982.15	19320.2	14582	2542.25		AZI 20 µM		11838.3	1569.94	12123.1	6353.61	14864.2	21159.7	20180.4	36221.1	38183.1	18054.8	3940.18
LPS/ATP-induced IL-6 [pg/ml]														LPS/ATP-induced IL-6 [pg/ml]
Anti-inflammatory	ID#	3539 (N)	9067 (N)	6123 (N)	4278 (N)	7981 (N)	9478 (N)	7103 (N)	9505 (N)	5416 (N)	Mean (N)	SEM (N)		Anti-inflammatory	ID#	4135 (A)	2294 (A)	5270 (A)	4336 (A)	3234 (A)	3087 (A)	8683 (A)	4029 (A)	9432 (A)	Mean (A)	SEM (A)
AZI 0 µM		41021.9	18684.1	35696.5	50126.9	20859.6	39298	10247.4	45069.9	31313.6	32479.8	4214.15		AZI 0 µM		21211.3	9095.3	26247	14037.2	13960.4	25387.6	22289.7	36558	31574.2	22262.3	2801.28
AZI 2.5 µM		41460.8	16934.1	32744.6	55408.4	25104.2	30736.4	11371.6	40810.3	27118.4	31298.7	4237.77		AZI 2.5 µM		23550.1	9831.62	25653.8	14756.5	13831.1	28926.8	21627.2	30624.7	30290.1	22121.3	2434.44
AZI 5 µM		41222.1	18504.1	31948.2	56527.8	25490.5	31359.1	11063.6	36483.9	25509	30900.9	4185.22		AZI 5 µM		21615.7	9792.26	25092.5	15385.9	14228.1	29198.8	19953.7	28584.4	25448.4	21033.3	2138.15
AZI 10 µM		40498.1	15538.4	30471.9	57015.2	28551.5	32046.9	11058.8	34603.3	23007.9	30310.2	4306.48		AZI 10 µM		22143.2	9133.48	22541	12694.1	13927.9	29712.4	17149.2	26336	26620.4	20028.6	2252.23
AZI 20 µM		40587	15874	29821	50995.2	23899.6	25224.4	10247.1	26416.5	26026	27676.8	3844.99		AZI 20 µM		18254.5	10096.2	24107.7	12502.5	12849.1	27327.7	17485.9	21790.8	22485.7	18544.5	1856.36
LPS/ATP-induced IL-10 [pg/ml]														LPS/ATP-induced IL-10 [pg/ml]
Anti-inflammatory	ID#	3539 (N)	9067 (N)	6123 (N)	4278 (N)	7981 (N)	9478 (N)	7103 (N)	9505 (N)	5416 (N)	Mean (N)	SEM (N)		Anti-inflammatory	ID#	4135 (A)	2294 (A)	5270 (A)	4336 (A)	3234 (A)	3087 (A)	8683 (A)	4029 (A)	9432 (A)	Mean (A)	SEM (A)
AZI 0 µM		184.875	93.07	218.69	328.94	168.22	239.755	83.79	229.865	290.72	204.214	25.9073		AZI 0 µM		97.83	59.615	53.615	42.18	6.75	46.125	54.28	95.805	41.865	55.3406	8.85004
AZI 2.5 µM		180.835	75.425	215.14	284.08	154.055	241.995	90.335	249.465	263.685	195.002	23.8127		AZI 2.5 µM		90.35	65	46.855	42.735	6.5	40.985	59.26	75.51	29.22	50.7128	7.94753
AZI 5 µM		171.05	80.14	202.17	316.67	170.825	168.745	99.29	192.495	262.635	184.891	23.1075		AZI 5 µM		88.15	68.32	58.565	47.35	6.72	42.91	55.93	79.155	32.62	53.3022	7.81341
AZI 10 µM		160.96	74.99	194.535	321.695	174.035	178.985	94.305	205.135	239.555	182.688	23.2304		AZI 10 µM		94.515	61.765	58.43	39.045	7.28	48.695	48.8	74.535	30.29	51.4839	7.99207
AZI 20 µM		160.945	73.82	176.93	306.115	169.235	167.715	102.15	149.555	250.065	172.948	22.155		AZI 20 µM		77.43	68.805	67.23	47.035	8.585	47.04	44.47	71.355	29.37	51.2578	7.10074
