# Supplementary material for: Pentoxifylline, dexamethasone and azithromycin demonstrate distinct age-dependent and synergistic inhibition of TLR- and inflammasome-mediated cytokine production in human newborn and adult blood in vitro
Source: PLoS One. 2018 May 1;13(5):e0196352. doi: 10.1371/journal.pone.0196352 (PMC5929513; doi:10.1371/journal.pone.0196352)
Supplement: S4 Data file — (XLSX) [file pone.0196352.s017.xlsx]

## Sheet: Timing of PTX
TLR-mediated cytokine concentrations in newborn (N) and adult (A) blood treated with PTX 2 hours prior to TLR stimulation													TLR-mediated cytokine concentrations in newborn (N) and adult (A) blood treated with PTX simultaneously to TLR stimulation													TLR-mediated cytokine concentrations in newborn (N) and adult (A) blood treated with PTX 2 hours after TLR stimulation
[expressed in % of TLR agonist alone, defined as 100%]													[expressed in % of TLR agonist alone, defined as 100%]													[expressed in % of TLR agonist alone, defined as 100%]
TNF [%]	ID#	ID#	ID#	ID#	ID#	ID#	ID#	ID#	ID#	ID#			TNF [%]	ID#	ID#	ID#	ID#	ID#	ID#	ID#	ID#	ID#	ID#			TNF [%]	ID#	ID#	ID#	ID#	ID#	ID#	ID#	ID#	ID#	ID#
Anti-inflammatory - TLR agonist	9557 (A)	7671 (A)	5512 (A)	9702 (A)	3087 (A)	9478 (N)	7103 (N)	1575 (N)	7397 (N)	6102 (N)			Anti-inflammatory - TLR agonist	9557 (A)	7671 (A)	5512 (A)	9702 (A)	3087 (A)	9478 (N)	7103 (N)	1575 (N)	7397 (N)	6102 (N)			Anti-inflammatory - TLR agonist	9557 (A)	7671 (A)	5512 (A)	9702 (A)	3087 (A)	9478 (N)	7103 (N)	1575 (N)	7397 (N)	6102 (N)
PTX 200 µM - LPS	8.81645	21.2609	23.772	8.85664	13.7919	10.1493	11.1165	2.47958	8.07026	1.7367			PTX 200 µM - LPS	11.6947	18.8734	36.6893	17.0618	34.5358	2.10092	18.2387	3.76607	5.00655	1.38408			PTX 200 µM - LPS	73.0703	38.4126	34.6756	28.0539	5.13991	0	0	2.28657	0	0
PTX 50 µM - LPS	58.5748	52.945	63.132	55.9882	63.4958	36.2352	32.3568	12.7456	31.5634	12.8463			PTX 50 µM - LPS	52.8663	59.3679	65.9847	63.9037	86.5402	28.5022	63.614	23.6749	25.9417	6.74095			PTX 50 µM - LPS	105.507	85.2461	67.838	72.4662	92.8071	30.2425	7.88625	10.5711	0	0
PTX 0 µM - LPS	100	100	100	100	100	100	100	100	100	100			PTX 0 µM - LPS	100	100	100	100	100	100	100	100	100	100			PTX 0 µM - LPS	100	100	100	100	100	100	100	100	100	100
TNF [%]	ID#	ID#	ID#	ID#	ID#	ID#	ID#	ID#	ID#	ID#			TNF [%]	ID#	ID#	ID#	ID#	ID#	ID#	ID#	ID#	ID#	ID#			TNF [%]	ID#	ID#	ID#	ID#	ID#	ID#	ID#	ID#	ID#	ID#
Anti-inflammatory - TLR agonist	9557 (A)	7671 (A)	5512 (A)	9702 (A)	3087 (A)	9478 (N)	7103 (N)	1575 (N)	7397 (N)	6102 (N)			Anti-inflammatory - TLR agonist	9557 (A)	7671 (A)	5512 (A)	9702 (A)	3087 (A)	9478 (N)	7103 (N)	1575 (N)	7397 (N)	6102 (N)			Anti-inflammatory - TLR agonist	9557 (A)	7671 (A)	5512 (A)	9702 (A)	3087 (A)	9478 (N)	7103 (N)	1575 (N)	7397 (N)	6102 (N)
PTX 200 µM - R848	31.9755	54.2378	76.0025	40.0731	26.7336	8.12027	35.5374	23.0918	27.513	0.979493			PTX 200 µM - R848	33.7218	56.318	91.6687	64.0554	32.3083	31.9046	46.9808	24.0549	19.9711	10.0528			PTX 200 µM - R848	54.6503	56.6737	71.6579	60.1028	87.9795	10.27	34.3601	47.3048	32.6639	21.1398
PTX 50 µM - R848	92.8413	83.8162	78.7221	75.0083	57.4811	63.2837	68.748	75.1872	82.6662	60.1136			PTX 50 µM - R848	96.1947	76.9293	82.9762	83.7285	34.6858	53.154	79.1551	58.8779	57.5918	33.0435			PTX 50 µM - R848	104.302	79.8939	103.723	96.2646	98.272	58.915	73.6947	71.1566	100.841	75.1521
PTX 0 µM - R848	100	100	100	100	100	100	100	100	100	100			PTX 0 µM - R848	100	100	100	100	100	100	100	100	100	100			PTX 0 µM - R848	100	100	100	100	100	100	100	100	100	100
IL-1β [%]	ID#	ID#	ID#	ID#	ID#	ID#	ID#	ID#	ID#	ID#			IL-1β [%]	ID#	ID#	ID#	ID#	ID#	ID#	ID#	ID#	ID#	ID#			IL-1β [%]	ID#	ID#	ID#	ID#	ID#	ID#	ID#	ID#	ID#	ID#
Anti-inflammatory - TLR agonist	9557 (A)	7671 (A)	5512 (A)	9702 (A)	3087 (A)	9478 (N)	7103 (N)	1575 (N)	7397 (N)	6102 (N)			Anti-inflammatory - TLR agonist	9557 (A)	7671 (A)	5512 (A)	9702 (A)	3087 (A)	9478 (N)	7103 (N)	1575 (N)	7397 (N)	6102 (N)			Anti-inflammatory - TLR agonist	9557 (A)	7671 (A)	5512 (A)	9702 (A)	3087 (A)	9478 (N)	7103 (N)	1575 (N)	7397 (N)	6102 (N)
PTX 200 µM - LPS	3.57071	37.6115	42.531	34.4584	51.0377	73.4504	64.3291	27.1925	31.3538	41.4293			PTX 200 µM - LPS	4.66097	59.7177	60.3939	42.2078	68.7623	55.3543	40.0884	20.7344	27.833	18.0826			PTX 200 µM - LPS	31.8794	58.6482	73.4392	52.1501	72.8283	55.6395	51.7157	28.3199	52.6861	40.8424
PTX 50 µM - LPS	46.272	71.1428	77.1817	63.5973	76.1151	67.7663	67.0436	51.5951	59.7448	43.7249			PTX 50 µM - LPS	56.3498	90.0483	85.0107	84.9264	79.4803	71.0064	65.7828	56.6959	51.7107	22.3309			PTX 50 µM - LPS	114.144	85.9331	89.6781	79.8311	87.4281	86.5868	48.922	53.8641	69.453	56.1511
PTX 0 µM - LPS	100	100	100	100	100	100	100	100	100	100			PTX 0 µM - LPS	100	100	100	100	100	100	100	100	100	100			PTX 0 µM - LPS	100	100	100	100	100	100	100	100	100	100
IL-1β [%]	ID#	ID#	ID#	ID#	ID#	ID#	ID#	ID#	ID#	ID#			IL-1β [%]	ID#	ID#	ID#	ID#	ID#	ID#	ID#	ID#	ID#	ID#			IL-1β [%]	ID#	ID#	ID#	ID#	ID#	ID#	ID#	ID#	ID#	ID#
Anti-inflammatory - TLR agonist	9557 (A)	7671 (A)	5512 (A)	9702 (A)	3087 (A)	9478 (N)	7103 (N)	1575 (N)	7397 (N)	6102 (N)			Anti-inflammatory - TLR agonist	9557 (A)	7671 (A)	5512 (A)	9702 (A)	3087 (A)	9478 (N)	7103 (N)	1575 (N)	7397 (N)	6102 (N)			Anti-inflammatory - TLR agonist	9557 (A)	7671 (A)	5512 (A)	9702 (A)	3087 (A)	9478 (N)	7103 (N)	1575 (N)	7397 (N)	6102 (N)
PTX 200 µM - R848	24.6672	48.2721	54.5098	48.5749	51.0377	40.0961	32.9795	30.5149	31.8736	3.03993			PTX 200 µM - R848	30.6744	66.8697	53.4593	66.5106	61.0916	113.938	38.2608	27.4398	18.1717	11.3051			PTX 200 µM - R848	46.4051	53.7309	87.803	76.4955	73.3939	59.4181	44.7203	55.1728	57.1195	30.4808
PTX 50 µM - R848	92.9079	64.9802	69.0379	77.6071	76.1151	70.4363	77.219	68.899	74.1141	37.3823			PTX 50 µM - R848	92.93	94.4464	89.4913	99.1198	89.9775	128.139	78.5747	62.8835	55.4495	40.1974			PTX 50 µM - R848	92.0459	83.8141	103.286	101.749	99.0098	76.5776	69.0476	72.0285	82.577	61.6548
PTX 0 µM - R848	100	100	100	100	100	100	100	100	100	100			PTX 0 µM - R848	100	100	100	100	100	100	100	100	100	100			PTX 0 µM - R848	100	100	100	100	100	100	100	100	100	100
IL-6 [%]	ID#	ID#	ID#	ID#	ID#	ID#	ID#	ID#	ID#	ID#			IL-6 [%]	ID#	ID#	ID#	ID#	ID#	ID#	ID#	ID#	ID#	ID#			IL-6 [%]	ID#	ID#	ID#	ID#	ID#	ID#	ID#	ID#	ID#	ID#
Anti-inflammatory - TLR agonist	9557 (A)	7671 (A)	5512 (A)	9702 (A)	3087 (A)	9478 (N)	7103 (N)	1575 (N)	7397 (N)	6102 (N)			Anti-inflammatory - TLR agonist	9557 (A)	7671 (A)	5512 (A)	9702 (A)	3087 (A)	9478 (N)	7103 (N)	1575 (N)	7397 (N)	6102 (N)			Anti-inflammatory - TLR agonist	9557 (A)	7671 (A)	5512 (A)	9702 (A)	3087 (A)	9478 (N)	7103 (N)	1575 (N)	7397 (N)	6102 (N)
PTX 200 µM - LPS	9.96837	61.5394	61.4782	52.169	74.0844	71.1119	61.0784	50.9791	34.6633	43.3853			PTX 200 µM - LPS	15.2177	66.8466	71.1753	45.3327	60.8528	57.3911	43.2096	37.0818	19.9186	19.4448			PTX 200 µM - LPS	57.6648	72.8526	75.4777	39.5189	76.4899	50.8915	33.0942	81.053	72.9627	62.2746
PTX 50 µM - LPS	65.1807	92.7217	90.2067	64.2265	90.7787	79.2504	70.2166	61.2622	58.0619	61.8063			PTX 50 µM - LPS	68.357	86.5065	85.6287	81.2912	69.4823	84.2054	79.7284	76.3746	40.6424	42.7742			PTX 50 µM - LPS	111.852	87.8842	87.0186	62.5916	68.2698	100.602	27.2845	100.056	95.4063	63.7595
PTX 0 µM - LPS	100	100	100	100	100	100	100	100	100	100			PTX 0 µM - LPS	100	100	100	100	100	100	100	100	100	100			PTX 0 µM - LPS	100	100	100	100	100	100	100	100	100	100
IL-6 [%]	ID#	ID#	ID#	ID#	ID#	ID#	ID#	ID#	ID#	ID#			IL-6 [%]	ID#	ID#	ID#	ID#	ID#	ID#	ID#	ID#	ID#	ID#			IL-6 [%]	ID#	ID#	ID#	ID#	ID#	ID#	ID#	ID#	ID#	ID#
Anti-inflammatory - TLR agonist	9557 (A)	7671 (A)	5512 (A)	9702 (A)	3087 (A)	9478 (N)	7103 (N)	1575 (N)	7397 (N)	6102 (N)			Anti-inflammatory - TLR agonist	9557 (A)	7671 (A)	5512 (A)	9702 (A)	3087 (A)	9478 (N)	7103 (N)	1575 (N)	7397 (N)	6102 (N)			Anti-inflammatory - TLR agonist	9557 (A)	7671 (A)	5512 (A)	9702 (A)	3087 (A)	9478 (N)	7103 (N)	1575 (N)	7397 (N)	6102 (N)
PTX 200 µM - R848	39.0494	97.2097	110.777	76.6478	56.3431	47.5867	67.9398	71.2278	63.518	30.1545			PTX 200 µM - R848	37.9644	87.884	103.546	83.6992	117.222	153.054	83.756	63.8608	36.5972	55.4325			PTX 200 µM - R848	60.0504	82.8927	105.297	92.3442	83.0918	58.275	66.3347	59.402	63.6272	75.9391
PTX 50 µM - R848	93.2345	101.52	86.3938	74.0736	74.9535	83.3633	93.9263	89.4742	90.1064	101.692			PTX 50 µM - R848	83.8869	92.7959	102.775	111.699	113.299	116.097	97.2489	76.0555	50.2285	78.5339			PTX 50 µM - R848	94.0133	93.1279	108.188	101.594	88.0409	81.6229	75.1781	60.0761	75.9425	91.1038
PTX 0 µM - R848	100	100	100	100	100	100	100	100	100	100			PTX 0 µM - R848	100	100	100	100	100	100	100	100	100	100			PTX 0 µM - R848	100	100	100	100	100	100	100	100	100	100

## Sheet: Timing of DEX
TLR-mediated cytokine concentrations in newborn (N) and adult (A) blood treated with DEX 2 hours prior to TLR stimulation													TLR-mediated cytokine concentrations in newborn (N) and adult (A) blood treated with DEX simultaneously to TLR stimulation													TLR-mediated cytokine concentrations in newborn (N) and adult (A) blood treated with DEX 2 hours after TLR stimulation
[expressed in % of TLR agonist alone, defined as 100%]													[expressed in % of TLR agonist alone, defined as 100%]													[expressed in % of TLR agonist alone, defined as 100%]
TNF [%]	ID#	ID#	ID#	ID#	ID#	ID#	ID#	ID#	ID#	ID#			TNF [%]	ID#	ID#	ID#	ID#	ID#	ID#	ID#	ID#	ID#	ID#			TNF [%]	ID#	ID#	ID#	ID#	ID#	ID#	ID#	ID#	ID#	ID#
Anti-inflammatory - TLR agonist	9557 (A)	7671 (A)	5512 (A)	9702 (A)	3087 (A)	9478 (N)	7103 (N)	1575 (N)	7397 (N)	6102 (N)			Anti-inflammatory - TLR agonist	9557 (A)	7671 (A)	5512 (A)	9702 (A)	3087 (A)	9478 (N)	7103 (N)	1575 (N)	7397 (N)	6102 (N)			Anti-inflammatory - TLR agonist	9557 (A)	7671 (A)	5512 (A)	9702 (A)	3087 (A)	9478 (N)	7103 (N)	1575 (N)	7397 (N)	6102 (N)
DEX 10^-7 M - LPS	15.3203	17.1523	15.5214	27.1794	12.1075	8.79018	13.3257	12.3116	11.7686	14.9105			DEX 10^-7 M - LPS	21.1335	26.5518	33.1609	26.8225	35.7322	13.4837	23.7394	14.7358	17.3866	30.7339			DEX 10^-7 M - LPS	63.0308	18.5115	27.4345	57.0905	17.6527	0	1.95698	9.45178	0	0
DEX 10^-8 M - LPS	48.1986	72.6215	67.0175	41.1443	35.3757	58.2529	64.8769	55.4769	48.3521	60.426			DEX 10^-8 M - LPS	44.5099	86.4351	107.75	99.9935	91.1039	80.6172	106.447	96.7798	57.7091	89.5819			DEX 10^-8 M - LPS	68.7054	56.8318	73.4431	96.5513	60.9409	73.6104	25.1829	61.2086	0	32.0464
DEX 0 M - LPS	100	100	100	100	100	100	100	100	100	100			DEX 0 M - LPS	100	100	100	100	100	100	100	100	100	100			DEX 0 M - LPS	100	100	100	100	100	100	100	100	100	100
TNF [%]	ID#	ID#	ID#	ID#	ID#	ID#	ID#	ID#	ID#	ID#			TNF [%]	ID#	ID#	ID#	ID#	ID#	ID#	ID#	ID#	ID#	ID#			TNF [%]	ID#	ID#	ID#	ID#	ID#	ID#	ID#	ID#	ID#	ID#
Anti-inflammatory - TLR agonist	9557 (A)	7671 (A)	5512 (A)	9702 (A)	3087 (A)	9478 (N)	7103 (N)	1575 (N)	7397 (N)	6102 (N)			Anti-inflammatory - TLR agonist	9557 (A)	7671 (A)	5512 (A)	9702 (A)	3087 (A)	9478 (N)	7103 (N)	1575 (N)	7397 (N)	6102 (N)			Anti-inflammatory - TLR agonist	9557 (A)	7671 (A)	5512 (A)	9702 (A)	3087 (A)	9478 (N)	7103 (N)	1575 (N)	7397 (N)	6102 (N)
DEX 10^-7 M - R848	72.1128	53.4238	55.8752	29.3592	38.8467	20.6549	34.6724	22.8794	18.7499	41.1259			DEX 10^-7 M - R848	75.4446	51.1183	50.3827	57.9805	46.2979	44.0109	24.0108	18.2841	33.9238	48.9745			DEX 10^-7 M - R848	57.4582	57.0693	60.6157	72.5602	57.718	86.9865	42.7655	49.1478	49.7966	60.8006
DEX 10^-8 M - R848	88.2691	124.286	97.332	75.9636	76.0693	65.2515	121.552	89.7444	77.0954	55.2944			DEX 10^-8 M - R848	87.8912	85.7199	104.726	90.8788	69.9944	105.244	67.5148	61.9761	72.442	87.8499			DEX 10^-8 M - R848	83.6456	81.1302	80.9255	82.8597	80.8055	117.017	91.1672	104.785	119.372	108.186
DEX 0 M - R848	100	100	100	100	100	100	100	100	100	100			DEX 0 M - R848	100	100	100	100	100	100	100	100	100	100			DEX 0 M - R848	100	100	100	100	100	100	100	100	100	100
IL-1β [%]	ID#	ID#	ID#	ID#	ID#	ID#	ID#	ID#	ID#	ID#			IL-1β [%]	ID#	ID#	ID#	ID#	ID#	ID#	ID#	ID#	ID#	ID#			IL-1β [%]	ID#	ID#	ID#	ID#	ID#	ID#	ID#	ID#	ID#	ID#
Anti-inflammatory - TLR agonist	9557 (A)	7671 (A)	5512 (A)	9702 (A)	3087 (A)	9478 (N)	7103 (N)	1575 (N)	7397 (N)	6102 (N)			Anti-inflammatory - TLR agonist	9557 (A)	7671 (A)	5512 (A)	9702 (A)	3087 (A)	9478 (N)	7103 (N)	1575 (N)	7397 (N)	6102 (N)			Anti-inflammatory - TLR agonist	9557 (A)	7671 (A)	5512 (A)	9702 (A)	3087 (A)	9478 (N)	7103 (N)	1575 (N)	7397 (N)	6102 (N)
DEX 10^-7 M - LPS	32.9779	8.97382	8.55396	13.4947	6.58348	3.00619	6.75002	2.94724	1.45622	6.24585			DEX 10^-7 M - LPS	56.5707	11.3523	11.1872	24.1188	9.7156	6.5257	7.62111	4.17342	7.73426	10.5713			DEX 10^-7 M - LPS	121.257	23.4194	30.3965	37.9646	23.3858	15.555	19.2954	12.8789	21.6161	37.0537
DEX 10^-8 M - LPS	61.5317	73.059	63.2908	81.8874	55.2701	45.3882	50.2658	51.5856	40.8686	48.9333			DEX 10^-8 M - LPS	90.1857	70.8351	74.0555	84.8153	65.5601	63.0502	75.0989	60.7041	52.2556	59.5371			DEX 10^-8 M - LPS	99.7671	63.1942	83.5291	85.1743	74.1561	72.9762	65.8859	71.2604	58.7669	84.4393
DEX 0 M - LPS	100	100	100	100	100	100	100	100	100	100			DEX 0 M - LPS	100	100	100	100	100	100	100	100	100	100			DEX 0 M - LPS	100	100	100	100	100	100	100	100	100	100
IL-1β [%]	ID#	ID#	ID#	ID#	ID#	ID#	ID#	ID#	ID#	ID#			IL-1β [%]	ID#	ID#	ID#	ID#	ID#	ID#	ID#	ID#	ID#	ID#			IL-1β [%]	ID#	ID#	ID#	ID#	ID#	ID#	ID#	ID#	ID#	ID#
Anti-inflammatory - TLR agonist	9557 (A)	7671 (A)	5512 (A)	9702 (A)	3087 (A)	9478 (N)	7103 (N)	1575 (N)	7397 (N)	6102 (N)			Anti-inflammatory - TLR agonist	9557 (A)	7671 (A)	5512 (A)	9702 (A)	3087 (A)	9478 (N)	7103 (N)	1575 (N)	7397 (N)	6102 (N)			Anti-inflammatory - TLR agonist	9557 (A)	7671 (A)	5512 (A)	9702 (A)	3087 (A)	9478 (N)	7103 (N)	1575 (N)	7397 (N)	6102 (N)
DEX 10^-7 M - R848	65.1544	35.3359	38.2757	30.8801	31.1993	20.8634	23.7869	13.4919	11.3834	21.2722			DEX 10^-7 M - R848	53.9771	47.5968	40.7553	52.1802	32.4978	29.108	34.5135	26.7772	19.6247	39.377			DEX 10^-7 M - R848	61.404	59.8914	64.4721	74.1089	66.6296	57.6219	53.9461	54.4494	45.2051	58.2313
DEX 10^-8 M - R848	111.685	84.9905	82.5571	83.9802	81.4485	73.9352	96.9609	79.1641	64.8257	78.0541			DEX 10^-8 M - R848	71.8647	82.1972	104.644	86.6779	71.5997	93.3081	97.3954	83.4861	69.3439	92.9308			DEX 10^-8 M - R848	74.4527	93.5039	94.0088	98.82	101.739	89.2212	107.703	89.3707	93.4626	94.2233
DEX 0 M - R848	100	100	100	100	100	100	100	100	100	100			DEX 0 M - R848	100	100	100	100	100	100	100	100	100	100			DEX 0 M - R848	100	100	100	100	100	100	100	100	100	100
IL-6 [%]	ID#	ID#	ID#	ID#	ID#	ID#	ID#	ID#	ID#	ID#			IL-6 [%]	ID#	ID#	ID#	ID#	ID#	ID#	ID#	ID#	ID#	ID#			IL-6 [%]	ID#	ID#	ID#	ID#	ID#	ID#	ID#	ID#	ID#	ID#
Anti-inflammatory - TLR agonist	9557 (A)	7671 (A)	5512 (A)	9702 (A)	3087 (A)	9478 (N)	7103 (N)	1575 (N)	7397 (N)	6102 (N)			Anti-inflammatory - TLR agonist	9557 (A)	7671 (A)	5512 (A)	9702 (A)	3087 (A)	9478 (N)	7103 (N)	1575 (N)	7397 (N)	6102 (N)			Anti-inflammatory - TLR agonist	9557 (A)	7671 (A)	5512 (A)	9702 (A)	3087 (A)	9478 (N)	7103 (N)	1575 (N)	7397 (N)	6102 (N)
DEX 10^-7 M - LPS	50.8249	29.866	18.4126	21.8059	20.6553	5.19625	14.5908	11.8234	4.72611	12.8278			DEX 10^-7 M - LPS	82.62	27.8564	31.9655	31.5297	31.4385	14.7281	16.9588	12.9814	7.42605	24.1686			DEX 10^-7 M - LPS	82.3039	31.0478	42.625	32.8246	38.978	30.0193	22.2078	44.4242	38.8507	69.2244
DEX 10^-8 M - LPS	76.9478	102.64	77.138	99.0039	84.8408	70.3729	60.6651	90.6872	47.7511	71.8415			DEX 10^-8 M - LPS	126.508	80.7347	89.2471	88.9758	82.4032	73.289	89.9694	66.5873	49.7729	68.0763			DEX 10^-8 M - LPS	89.5452	66.8753	93.1982	75.2693	87.7508	84.4964	51.4237	98.9815	79.2776	112.027
DEX 0 M - LPS	100	100	100	100	100	100	100	100	100	100			DEX 0 M - LPS	100	100	100	100	100	100	100	100	100	100			DEX 0 M - LPS	100	100	100	100	100	100	100	100	100	100
IL-6 [%]	ID#	ID#	ID#	ID#	ID#	ID#	ID#	ID#	ID#	ID#			IL-6 [%]	ID#	ID#	ID#	ID#	ID#	ID#	ID#	ID#	ID#	ID#			IL-6 [%]	ID#	ID#	ID#	ID#	ID#	ID#	ID#	ID#	ID#	ID#
Anti-inflammatory - TLR agonist	9557 (A)	7671 (A)	5512 (A)	9702 (A)	3087 (A)	9478 (N)	7103 (N)	1575 (N)	7397 (N)	6102 (N)			Anti-inflammatory - TLR agonist	9557 (A)	7671 (A)	5512 (A)	9702 (A)	3087 (A)	9478 (N)	7103 (N)	1575 (N)	7397 (N)	6102 (N)			Anti-inflammatory - TLR agonist	9557 (A)	7671 (A)	5512 (A)	9702 (A)	3087 (A)	9478 (N)	7103 (N)	1575 (N)	7397 (N)	6102 (N)
DEX 10^-7 M - R848	109.124	52.286	58.2461	30.4438	56.3431	35.096	32.4254	22.3325	14.5358	53.2828			DEX 10^-7 M - R848	87.957	49.6653	47.412	46.8058	49.9876	21.8293	31.2732	34.2426	15.8023	36.8672			DEX 10^-7 M - R848	95.1127	62.3965	61.7443	49.4714	77.3749	58.5841	42.7476	38.9293	49.1509	60.3558
DEX 10^-8 M - R848	106.603	98.3999	95.8324	59.0512	74.9535	67.9267	105.938	96.077	54.9582	123.399			DEX 10^-8 M - R848	92.7416	85.7159	105.162	82.2765	91.4108	72.8419	94.6965	95.8286	44.91	74.0934			DEX 10^-8 M - R848	109.451	83.8894	92.5008	82.5282	102.298	108.839	86.4548	91.2821	86.8117	86.0007
DEX 0 M - R848	100	100	100	100	100	100	100	100	100	100			DEX 0 M - R848	100	100	100	100	100	100	100	100	100	100			DEX 0 M - R848	100	100	100	100	100	100	100	100	100	100

## Sheet: Timing of AZI
TLR-mediated cytokine concentrations in newborn (N) and adult (A) blood treated with AZI 2 hours prior to TLR stimulation													TLR-mediated cytokine concentrations in newborn (N) and adult (A) blood treated with AZI simultaneously to TLR stimulation													TLR-mediated cytokine concentrations in newborn (N) and adult (A) blood treated with AZI 2 hours after TLR stimulation
[expressed in % of TLR agonist alone, defined as 100%]													[expressed in % of TLR agonist alone, defined as 100%]													[expressed in % of TLR agonist alone, defined as 100%]
TNF [%]	ID#	ID#	ID#	ID#	ID#	ID#	ID#	ID#	ID#	ID#			TNF [%]	ID#	ID#	ID#	ID#	ID#	ID#	ID#	ID#	ID#	ID#			TNF [%]	ID#	ID#	ID#	ID#	ID#	ID#	ID#	ID#	ID#	ID#
Anti-inflammatory - TLR agonist	9557 (A)	7671 (A)	5512 (A)	9702 (A)	3087 (A)	9478 (N)	7103 (N)	1575 (N)	7397 (N)	6102 (N)			Anti-inflammatory - TLR agonist	9557 (A)	7671 (A)	5512 (A)	9702 (A)	3087 (A)	9478 (N)	7103 (N)	1575 (N)	7397 (N)	6102 (N)			Anti-inflammatory - TLR agonist	9557 (A)	7671 (A)	5512 (A)	9702 (A)	3087 (A)	9478 (N)	7103 (N)	1575 (N)	7397 (N)	6102 (N)
AZI 20 µM - LPS	68.7089	53.1895	87.599	92.9001	90.2829	84.971	119.982	101.812	65.9989	109.993			AZI 20 µM - LPS	86.1831	74.4022	119.3	86.5524	71.3589	63.3264	104.65	104.669	86.3105	85.609			AZI 20 µM - LPS	146.969	120.103	110.153	97.6009	75.8317	63.002	113.167	48.6054	0	93.1976
AZI 2.5 µM - LPS	110.588	79.9858	100.675	104.4	107.257	110.879	89.6621	111.791	85.2532	84.1629			AZI 2.5 µM - LPS	91.9597	58.4005	112.609	106.393	123.763	57.5687	125.899	85.2296	78.7226	98.6671			AZI 2.5 µM - LPS	132.377	125.218	87.3053	73.1898	127.988	51.4956	182.543	90.2958	0	24.4332
AZI 0 µM - LPS	100	100	100	100	100	100	100	100	100	100			AZI 0 µM - LPS	100	100	100	100	100	100	100	100	100	100			AZI 0 µM - LPS	100	100	100	100	100	100	100	100	100	100
TNF [%]	ID#	ID#	ID#	ID#	ID#	ID#	ID#	ID#	ID#	ID#			TNF [%]	ID#	ID#	ID#	ID#	ID#	ID#	ID#	ID#	ID#	ID#			TNF [%]	ID#	ID#	ID#	ID#	ID#	ID#	ID#	ID#	ID#	ID#
Anti-inflammatory - TLR agonist	9557 (A)	7671 (A)	5512 (A)	9702 (A)	3087 (A)	9478 (N)	7103 (N)	1575 (N)	7397 (N)	6102 (N)			Anti-inflammatory - TLR agonist	9557 (A)	7671 (A)	5512 (A)	9702 (A)	3087 (A)	9478 (N)	7103 (N)	1575 (N)	7397 (N)	6102 (N)			Anti-inflammatory - TLR agonist	9557 (A)	7671 (A)	5512 (A)	9702 (A)	3087 (A)	9478 (N)	7103 (N)	1575 (N)	7397 (N)	6102 (N)
AZI 20 µM - R848	54.5346	57.439	64.8834	44.8673	55.2573	29.4077	39.879	38.2445	25.3641	59.4256			AZI 20 µM - R848	102.109	59.5096	77.1324	68.7922	61.4324	35.3148	41.8365	31.8734	46.8924	88.8952			AZI 20 µM - R848	62.7447	72.9825	94.4539	83.8797	77.3613	40.8585	62.9472	80.9626	17.4118	72.7845
AZI 2.5 µM - R848	72.5912	87.3789	85.6108	80.4535	73.6847	67.107	102.305	74.0128	82.5798	49.9816			AZI 2.5 µM - R848	85.6864	88.3634	107.272	81.9766	53.8897	83.9734	74.8833	79.556	91.0043	87.9955			AZI 2.5 µM - R848	88.2214	80.7236	80.2269	77.0243	87.8455	72.8611	71.0424	95.3877	37.795	95.92
AZI 0 µM - R848	100	100	100	100	100	100	100	100	100	100			AZI 0 µM - R848	100	100	100	100	100	100	100	100	100	100			AZI 0 µM - R848	100	100	100	100	100	100	100	100	100	100
IL-1β [%]	ID#	ID#	ID#	ID#	ID#	ID#	ID#	ID#	ID#	ID#			IL-1β [%]	ID#	ID#	ID#	ID#	ID#	ID#	ID#	ID#	ID#	ID#			IL-1β [%]	ID#	ID#	ID#	ID#	ID#	ID#	ID#	ID#	ID#	ID#
Anti-inflammatory - TLR agonist	9557 (A)	7671 (A)	5512 (A)	9702 (A)	3087 (A)	9478 (N)	7103 (N)	1575 (N)	7397 (N)	6102 (N)			Anti-inflammatory - TLR agonist	9557 (A)	7671 (A)	5512 (A)	9702 (A)	3087 (A)	9478 (N)	7103 (N)	1575 (N)	7397 (N)	6102 (N)			Anti-inflammatory - TLR agonist	9557 (A)	7671 (A)	5512 (A)	9702 (A)	3087 (A)	9478 (N)	7103 (N)	1575 (N)	7397 (N)	6102 (N)
AZI 20 µM - LPS	32.3301	31.2505	43.2851	59.5261	56.7837	72.5385	72.8568	75.5418	50.963	40.8843			AZI 20 µM - LPS	69.6778	80.6846	60.2763	66.9197	69.0206	54.2223	88.1335	64.0416	67.8654	61.0554			AZI 20 µM - LPS	122.692	71.3405	83.3438	69.3815	64.4663	74.9666	81.5023	63.8815	84.4542	98.1296
AZI 2.5 µM - LPS	80.3764	90.207	77.4078	87.5226	94.1979	95.9293	104.949	97.0796	93.7046	78.9083			AZI 2.5 µM - LPS	104.51	100.272	87.583	90.5071	95.3036	70.5556	98.1432	86.8416	83.8844	92.0943			AZI 2.5 µM - LPS	131.872	92.6836	93.6538	80.5441	86.6606	78.7028	96.0474	83.8938	92.4636	100.301
AZI 0 µM - LPS	100	100	100	100	100	100	100	100	100	100			AZI 0 µM - LPS	100	100	100	100	100	100	100	100	100	100			AZI 0 µM - LPS	100	100	100	100	100	100	100	100	100	100
IL-1β [%]	ID#	ID#	ID#	ID#	ID#	ID#	ID#	ID#	ID#	ID#			IL-1β [%]	ID#	ID#	ID#	ID#	ID#	ID#	ID#	ID#	ID#	ID#			IL-1β [%]	ID#	ID#	ID#	ID#	ID#	ID#	ID#	ID#	ID#	ID#
Anti-inflammatory - TLR agonist	9557 (A)	7671 (A)	5512 (A)	9702 (A)	3087 (A)	9478 (N)	7103 (N)	1575 (N)	7397 (N)	6102 (N)			Anti-inflammatory - TLR agonist	9557 (A)	7671 (A)	5512 (A)	9702 (A)	3087 (A)	9478 (N)	7103 (N)	1575 (N)	7397 (N)	6102 (N)			Anti-inflammatory - TLR agonist	9557 (A)	7671 (A)	5512 (A)	9702 (A)	3087 (A)	9478 (N)	7103 (N)	1575 (N)	7397 (N)	6102 (N)
AZI 20 µM - R848	32.729	35.189	38.9591	34.4904	40.5377	17.2265	17.9625	21.2131	14.3516	28.6725			AZI 20 µM - R848	84.656	47.3867	37.2198	45.6028	37.7041	32.568	26.3591	24.5308	26.3759	63.9914			AZI 20 µM - R848	48.1791	65.1047	80.4955	72.3314	64.7707	37.312	58.3998	60.7566	41.594	118.732
AZI 2.5 µM - R848	66.1547	90.6709	79.2911	80.9658	87.0837	53.9087	79.38	71.5763	76.1739	73.7659			AZI 2.5 µM - R848	83.6069	83.3389	65.2352	84.474	67.239	67.1236	77.2971	77.0452	70.4316	93.3345			AZI 2.5 µM - R848	80.3232	78.7126	90.2788	78.5571	86.0495	71.9886	101.712	89.2897	74.1421	102.164
AZI 0 µM - R848	100	100	100	100	100	100	100	100	100	100			AZI 0 µM - R848	100	100	100	100	100	100	100	100	100	100			AZI 0 µM - R848	100	100	100	100	100	100	100	100	100	100
IL-6 [%]	ID#	ID#	ID#	ID#	ID#	ID#	ID#	ID#	ID#	ID#			IL-6 [%]	ID#	ID#	ID#	ID#	ID#	ID#	ID#	ID#	ID#	ID#			IL-6 [%]	ID#	ID#	ID#	ID#	ID#	ID#	ID#	ID#	ID#	ID#
Anti-inflammatory - TLR agonist	9557 (A)	7671 (A)	5512 (A)	9702 (A)	3087 (A)	9478 (N)	7103 (N)	1575 (N)	7397 (N)	6102 (N)			Anti-inflammatory - TLR agonist	9557 (A)	7671 (A)	5512 (A)	9702 (A)	3087 (A)	9478 (N)	7103 (N)	1575 (N)	7397 (N)	6102 (N)			Anti-inflammatory - TLR agonist	9557 (A)	7671 (A)	5512 (A)	9702 (A)	3087 (A)	9478 (N)	7103 (N)	1575 (N)	7397 (N)	6102 (N)
AZI 20 µM - LPS	64.8167	52.0717	72.1965	95.1003	119.373	107.873	95.8358	97.373	62.1854	96.4806			AZI 20 µM - LPS	77.3778	96.8664	87.1752	82.4525	95.5236	64.6646	102.167	79.7631	72.3061	70.0402			AZI 20 µM - LPS	125.072	90.1122	97.8319	95.0662	80.0721	94.0969	91.5304	104.471	100.534	107.052
AZI 2.5 µM - LPS	97.7269	107.064	91.2965	101.32	114.311	126.36	111.985	92.5229	81.8863	89.1797			AZI 2.5 µM - LPS	92.6746	90.488	95.9186	96.9232	92.9702	66.8006	108.402	94.014	88.3042	92.2367			AZI 2.5 µM - LPS	128.199	102.68	94.0848	65.2839	105.821	93.7781	138.9	106.56	92.1792	83.6586
AZI 0 µM - LPS	100	100	100	100	100	100	100	100	100	100			AZI 0 µM - LPS	100	100	100	100	100	100	100	100	100	100			AZI 0 µM - LPS	100	100	100	100	100	100	100	100	100	100
IL-6 [%]	ID#	ID#	ID#	ID#	ID#	ID#	ID#	ID#	ID#	ID#			IL-6 [%]	ID#	ID#	ID#	ID#	ID#	ID#	ID#	ID#	ID#	ID#			IL-6 [%]	ID#	ID#	ID#	ID#	ID#	ID#	ID#	ID#	ID#	ID#
Anti-inflammatory - TLR agonist	9557 (A)	7671 (A)	5512 (A)	9702 (A)	3087 (A)	9478 (N)	7103 (N)	1575 (N)	7397 (N)	6102 (N)			Anti-inflammatory - TLR agonist	9557 (A)	7671 (A)	5512 (A)	9702 (A)	3087 (A)	9478 (N)	7103 (N)	1575 (N)	7397 (N)	6102 (N)			Anti-inflammatory - TLR agonist	9557 (A)	7671 (A)	5512 (A)	9702 (A)	3087 (A)	9478 (N)	7103 (N)	1575 (N)	7397 (N)	6102 (N)
AZI 20 µM - R848	71.3185	95.4342	84.6838	61.4606	92.2148	47.0636	49.1204	57.2471	55.9083	112.807			AZI 20 µM - R848	94.5602	63.951	63.4118	64.5566	72.987	65.2756	60.6686	46.6116	31.7144	91.7234			AZI 20 µM - R848	83.142	75.4775	83.7237	81.7065	80.1616	44.7495	70.0733	74.2087	57.8284	100.351
AZI 2.5 µM - R848	80.6403	105.554	99.4844	64.1507	100.603	66.849	90.0306	88.0558	70.5963	101.891			AZI 2.5 µM - R848	96.6347	80.9268	85.2565	91.0925	91.1725	82.8446	85.8232	76.4303	44.3458	93.2407			AZI 2.5 µM - R848	100.337	84.9498	86.3655	70.3656	82.6678	71.4937	99.5216	94.6827	68.479	88.7785
AZI 0 µM - R848	100	100	100	100	100	100	100	100	100	100			AZI 0 µM - R848	100	100	100	100	100	100	100	100	100	100			AZI 0 µM - R848	100	100	100	100	100	100	100	100	100	100
