# Supplementary material for: Pentoxifylline, dexamethasone and azithromycin demonstrate distinct age-dependent and synergistic inhibition of TLR- and inflammasome-mediated cytokine production in human newborn and adult blood in vitro
Source: PLoS One. 2018 May 1;13(5):e0196352. doi: 10.1371/journal.pone.0196352 (PMC5929513; doi:10.1371/journal.pone.0196352)
Supplement: S5 Data file — (XLSX) [file pone.0196352.s018.xlsx]

## Sheet: PTX and DEX
TLR- and/or inflammasome-mediated cytokine concentrations in whole blood culture supernatants from newborns (N) and adults (A) treated with combinations of PTX and DEX
[expressed in % of TLR agonist stimulation alone, defined as 100%]
ID#	Group	Drug A	Conc A [µM]	Drug B	Conc B [M]	LPS-TNF	R848-TNF	LPS/ATP-TNF	LPS-IL1b	R848-IL1b	LPS/ATP-IL1b	LPS-IL6	R848-IL6	LPS/ATP-IL6	R848-IFNa
4135	A	PTX	400	DEX	1e-07	1.7	6.5	1.1	2.7	22.6	8.7	5.9	40.6	7.6	48.1
4135	A	PTX	400	DEX	1e-08	7.3	21.4	6.2	17.5	60.4	34.7	25.3	81.6	30.4	52.4
4135	A	PTX	400	DEX	1e-09	10.8	35.4	8.7	37.6	75.5	47.9	38.2	100	38.8	52.4
4135	A	PTX	400	DEX	1e-10	12.7	36.6	8.6	47.9	81.4	50.6	49.3	103.1	40.1	57.6
4135	A	PTX	400	DEX	0	12	36.9	17.9	40.2	74.1	44.4	43.4	82	43.9	55.4
4135	A	PTX	200	DEX	1e-07	3.5	15.9	1.6	2.9	23.5	7.9	7.4	44.9	6.2	90.7
4135	A	PTX	200	DEX	1e-08	17.8	53	12.7	20.3	76.4	36	26.9	100.9	31.9	95.2
4135	A	PTX	200	DEX	1e-09	34.3	57.9	16.9	57.7	75.9	47.8	60.1	103.6	41.9	84.9
4135	A	PTX	200	DEX	1e-10	25.8	59.7	20.5	54.3	86	68.5	56.9	97.1	49.3	93.8
4135	A	PTX	200	DEX	0	33.1	65.2	28.3	62.2	95	53	58.3	102.2	51.7	98.9
4135	A	PTX	100	DEX	1e-07	6	25	4.2	3	23.6	11	8.3	45.2	9.9	100.7
4135	A	PTX	100	DEX	1e-08	35.4	76.3	18.8	34	91.3	56.1	49	99.3	37.5	98.9
4135	A	PTX	100	DEX	1e-09	48.8	86.4	29.2	62.1	104.3	51.5	69.6	110.2	55.6	95.1
4135	A	PTX	100	DEX	1e-10	49.2	83.6	34.2	67	97.8	69.3	60.8	101.9	57.8	99.7
4135	A	PTX	100	DEX	0	60.3	89.1	40.5	82.5	107.1	58.9	77.4	110.2	67.6	109
4135	A	PTX	50	DEX	1e-07	9	33.2	5.9	3.9	29	12.4	12.6	50.3	10.8	102.2
4135	A	PTX	50	DEX	1e-08	64.6	87.8	34.6	52.6	78.3	68.7	65	100.8	56.1	106.1
4135	A	PTX	50	DEX	1e-09	67.7	93.6	45	77.5	71.2	63.4	71.2	89.4	55.3	94
4135	A	PTX	50	DEX	1e-10	81.9	91.2	49	101.3	65.7	81.3	91.9	79	71.2	100.5
4135	A	PTX	50	DEX	0	72.6	88.1	59.2	77.2	88.1	82.2	90.9	95.4	76.9	99.3
4135	A	PTX	0	DEX	1e-07	15.8	38.1	7.9	5.1	23.4	13.9	18	42.4	12.8	104.7
4135	A	PTX	0	DEX	1e-08	83.4	84.1	57.4	60.5	61.8	75.5	85.1	78	68.5	98
4135	A	PTX	0	DEX	1e-09	107.8	71.8	67.3	99.4	59.8	70.2	97.9	68.6	76.1	105.3
4135	A	PTX	0	DEX	1e-10	107.6	77.1	72.7	102.9	82.8	83	109	75.7	70.3	109.9
4135	A	PTX	0	DEX	0	100	100	100	100	100	100	100	100	100	100
2294	A	PTX	400	DEX	1e-07	4.3	10.8	4.1	3.2	17.5	3.5	7.3	28.9	8.1	41.1
2294	A	PTX	400	DEX	1e-08	11	29.4	10.4	25.5	53.7	30.6	35.2	80.7	41.7	83.4
2294	A	PTX	400	DEX	1e-09	11.4	31.9	15.1	36.5	47.6	46.7	46.1	86.6	53.4	106.9
2294	A	PTX	400	DEX	1e-10	13.4	41.5	15.1	40.2	53.7	64.4	49.1	86.1	63.9	101.5
2294	A	PTX	400	DEX	0	13.1	38.3	17	40.5	54.9	57.1	40.8	88.2	61.1	90.9
2294	A	PTX	200	DEX	1e-07	6.2	13.2	6.8	3.4	14.8	4.1	9.1	22	11.7	35.2
2294	A	PTX	200	DEX	1e-08	14.9	47.5	21.6	24.2	59.3	36.2	29.8	81.1	47.8	92.4
2294	A	PTX	200	DEX	1e-09	26.4	60.7	31.9	45	67.3	56.5	55.5	104.7	63.5	88
2294	A	PTX	200	DEX	1e-10	23.7	64.8	28.9	46.2	68.7	61.4	52	96.5	67.7	95.1
2294	A	PTX	200	DEX	0	24.1	61.7	33.3	48.3	70.9	67.1	58.4	101.7	71.5	98.4
2294	A	PTX	100	DEX	1e-07	9.1	20.7	10.1	4.1	19.2	5.1	10.5	30.1	13.7	36.6
2294	A	PTX	100	DEX	1e-08	34.9	62.5	32.4	36.4	67.8	43.6	48.5	91	57	77.3
2294	A	PTX	100	DEX	1e-09	37.8	69.5	45.6	53.5	68	72.9	56.4	90	78.3	96
2294	A	PTX	100	DEX	1e-10	38.4	83.3	49	55.1	88.4	76.7	64.3	105.6	78.9	97.1
2294	A	PTX	100	DEX	0	38.1	88.8	48.7	54.8	86.7	77.5	55.3	117.6	81.7	91.4
2294	A	PTX	50	DEX	1e-07	10.5	24.1	15	4.4	19.3	5.8	11.4	30.9	16.5	45.3
2294	A	PTX	50	DEX	1e-08	43.1	68.1	48.5	42.6	65.4	48.2	57.9	90.7	64.4	95.5
2294	A	PTX	50	DEX	1e-09	51.8	75.5	61.8	61.9	79.9	75.3	72	99	81.3	94.6
2294	A	PTX	50	DEX	1e-10	55.4	83.2	61.6	58.9	90.7	75.5	73.2	100.7	77.3	106.3
2294	A	PTX	50	DEX	0	49.3	94.1	66.9	54.3	104.7	86	70.2	111.9	93.2	99.2
2294	A	PTX	0	DEX	1e-07	14.9	34.2	17.6	4.9	27.4	4.9	12.1	41.1	15.8	46.3
2294	A	PTX	0	DEX	1e-08	65.4	92.7	72.9	55.3	91.6	55.1	63.2	100.3	75.2	79
2294	A	PTX	0	DEX	1e-09	85.9	101.2	98.1	82.5	96.3	89.4	81.5	107.5	88.6	104.2
2294	A	PTX	0	DEX	1e-10	85.7	97.3	99.8	82.8	87.8	94.6	84.8	91.8	91.7	101.6
2294	A	PTX	0	DEX	0	100	100	100	100	100	100	100	100	100	100
5270	A	PTX	400	DEX	1e-07	1.9	6	2.5	2	6.3	23.7	25.1	29.2	11.8	33.1
5270	A	PTX	400	DEX	1e-08	4.5	21.8	6.2	12.3	28.8	53.4	60.6	83.9	30.1	68.2
5270	A	PTX	400	DEX	1e-09	4.1	23.8	6.5	16.9	29.1	68.9	59.8	86.2	38.3	75.2
5270	A	PTX	400	DEX	1e-10	5	27.9	7.3	20.4	33.4	77.9	68.4	92.3	44.2	68.8
5270	A	PTX	400	DEX	0	7.3	30.4	9.3	21.7	26.2	82.5	63.3	109.4	47.9	73.1
5270	A	PTX	200	DEX	1e-07	6.5	18.1	4.8	2.8	12.8	34.2	35.6	49.4	15.4	49.3
5270	A	PTX	200	DEX	1e-08	20.3	52	10.7	23	55.2	65.4	76.3	102.9	41.1	80
5270	A	PTX	200	DEX	1e-09	21.6	47	14.6	36.6	50.6	78.2	85.1	98	56.2	83.8
5270	A	PTX	200	DEX	1e-10	23.5	62.8	19.2	41.8	58.9	82.2	81.5	98.7	62.7	85.5
5270	A	PTX	200	DEX	0	23.1	93.8	19.6	30.9	85.6	84.1	76.4	107.2	59.4	83.9
5270	A	PTX	100	DEX	1e-07	12	35.7	7.4	4.6	18.7	40.7	44.3	57.7	19.1	42.4
5270	A	PTX	100	DEX	1e-08	37.1	81.9	24.8	36.9	71.2	73.5	87.9	103.1	55	77
5270	A	PTX	100	DEX	1e-09	43.2	93.1	39.1	63.6	82	79.4	97.9	119.4	73.3	74.1
5270	A	PTX	100	DEX	1e-10	44.4	63.9	34.3	54.4	73.9	110.6	92.1	109.1	76.6	60.7
5270	A	PTX	100	DEX	0	28.3	55.4	38.2	45.8	67.3	90	80.3	97.3	72.8	67.4
5270	A	PTX	50	DEX	1e-07	18.5	40.6	15.1	4.8	21.5	47.6	47.7	50.3	24.9	38.4
5270	A	PTX	50	DEX	1e-08	56	94	38.3	48.7	83.4	83.5	94.2	99.9	63.1	73.4
5270	A	PTX	50	DEX	1e-09	70.9	77	63.9	67.6	73.9	97.1	100.3	94	77.5	77.9
5270	A	PTX	50	DEX	1e-10	84.3	77.4	58.4	85.8	83.4	101.6	101.5	85.4	88.9	67.6
5270	A	PTX	50	DEX	0	53.3	45.6	55.1	69.4	67.5	90	95.2	76.5	83.7	65.6
5270	A	PTX	0	DEX	1e-07	38.7	47.4	19	8.5	25.1	44.7	62.3	56.1	26.5	54.5
5270	A	PTX	0	DEX	1e-08	129	93.2	65.5	82.4	90.6	85.5	109.4	90.5	78.4	65.5
5270	A	PTX	0	DEX	1e-09	101.2	98.8	80.4	82.4	98.9	91.5	93.9	104.5	88.8	86.9
5270	A	PTX	0	DEX	1e-10	159.6	123.3	88.1	134.2	123.8	100.5	112.3	110.8	93	98.8
5270	A	PTX	0	DEX	0	100	100	100	100	100	100	100	100	100	100
4336	A	PTX	400	DEX	1e-07	1.2	3.1	1.8	5.1	15.1	9	5.8	23	6.8	38.6
4336	A	PTX	400	DEX	3.3e-08	2	5.4	2.5	13.3	19.2	22.9	13.9	31.6	17.7	49.8
4336	A	PTX	400	DEX	1e-08	3.4	14.5	5.3	23.7	36.2	43	27.4	56.4	37.3	68.2
4336	A	PTX	400	DEX	1e-09	5.3	17.5	6.7	44.3	35.2	74	42.9	61.5	55.3	77.4
4336	A	PTX	400	DEX	1e-10	4.3	27	6.6	37.1	46	82.5	34.9	82.9	49.6	80.8
4336	A	PTX	400	DEX	0	4.1	21.7	6.1	39.8	43.1	77.2	35.5	80	47.1	81.5
4336	A	PTX	200	DEX	1e-07	2.8	8.7	3.6	6.1	22.3	7.5	9	32.6	8.1	40.7
4336	A	PTX	200	DEX	3.3e-08	5.4	23.3	6.3	20.1	38.8	26.2	25.9	55	26.9	63.3
4336	A	PTX	200	DEX	1e-08	10.9	44.5	12.2	35.5	57.2	49.3	45.5	90.1	53.6	92.2
4336	A	PTX	200	DEX	1e-09	14.4	50.8	18	55.9	68	71.6	60	102.5	70.2	98.3
4336	A	PTX	200	DEX	1e-10	13.8	63.5	17.6	51.2	75.8	81.9	50.7	115.9	68.1	97.6
4336	A	PTX	200	DEX	0	13.9	54	20.9	57.3	69.3	86.1	55.7	102.1	64.3	94.1
4336	A	PTX	100	DEX	1e-07	4.5	19.9	5.5	7.5	28.8	7.6	11.1	45.5	9.2	43.1
4336	A	PTX	100	DEX	3.3e-08	9.3	39	12.7	19.9	47.2	29.2	28	61.5	28	65.2
4336	A	PTX	100	DEX	1e-08	18.9	64.9	22.1	40.3	68.1	50.2	48.8	93.9	57.3	82.6
4336	A	PTX	100	DEX	1e-09	31	86.7	31.5	67.3	92.8	57.8	73.4	118.9	58.1	91.7
4336	A	PTX	100	DEX	1e-10	29.7	81.1	34	66.3	86.6	80.8	64.6	113.5	78	96.4
4336	A	PTX	100	DEX	0	28.8	83	34	67.8	96.7	89.1	71.4	119.6	79.1	97.4
4336	A	PTX	50	DEX	1e-07	7.5	31	8.4	7.7	36.8	11.3	13.8	45.4	11.8	49.1
4336	A	PTX	50	DEX	3.3e-08	15.2	49.6	16.5	21	54	38.3	31	66.9	33.9	57.2
4336	A	PTX	50	DEX	1e-08	34.1	77.2	39.5	48.6	74.2	76.7	66.5	100.2	73.7	94.9
4336	A	PTX	50	DEX	1e-09	50.5	84.7	58.3	76	89.7	117.5	87.9	109.2	103	99.5
4336	A	PTX	50	DEX	1e-10	47	91	56.7	73.9	96.4	120.1	75.9	111.8	103.4	98.2
4336	A	PTX	50	DEX	0	43.5	90.6	61.8	70.8	96.5	129.6	68.2	117.5	104.4	99.9
4336	A	PTX	0	DEX	1e-07	14.9	34.3	15.3	10.7	37.5	11.4	20.1	41.6	16	62.9
4336	A	PTX	0	DEX	3.3e-08	24.4	78.9	35.6	25.2	75.6	32.3	33.5	75.9	43.1	82.4
4336	A	PTX	0	DEX	1e-08	70.6	77.5	62.1	62	76	50.2	82.1	89.3	71.6	88.9
4336	A	PTX	0	DEX	1e-09	97.3	123.7	101.1	94.7	118.9	97.9	102.5	135.2	114	105.7
4336	A	PTX	0	DEX	1e-10	98.9	112.8	99.5	96.6	112.7	109.9	96.4	112.4	120.2	108.1
4336	A	PTX	0	DEX	0	100	100	100	100	100	100	100	100	100	100
3234	A	PTX	400	DEX	1e-07	1.2	7.9	8	15.1	41.9	37.3	22.9	45.5	33.9	35.4
3234	A	PTX	400	DEX	3.3e-08	3.1	13.2	9.9	23.5	40.4	59.7	35.5	49.3	41.4	55.6
3234	A	PTX	400	DEX	1e-08	3.8	22.9	15.8	41	58.7	78.4	54.4	83.7	65.1	65.8
3234	A	PTX	400	DEX	1e-09	5.3	28.2	21.6	54.8	56.3	98.2	63.8	92.2	79.1	88.8
3234	A	PTX	400	DEX	1e-10	5.6	24.6	21	46	58.8	72.2	56.2	83.5	67.3	82.1
3234	A	PTX	400	DEX	0	6.3	33.5	20.1	50.5	77.1	92.7	53.4	98.6	75	81.8
3234	A	PTX	200	DEX	1e-07	5.7	20.3	12.9	14.4	42	42.6	25.1	49.3	30.1	34.8
3234	A	PTX	200	DEX	3.3e-08	10.2	27.2	15.2	27.4	54.6	44.3	36.3	61.9	44.6	56.9
3234	A	PTX	200	DEX	1e-08	15.8	36.8	28.1	44.5	67.7	86	50.6	85.8	75.4	73.2
3234	A	PTX	200	DEX	1e-09	21.5	50.2	34.8	74	70.5	78.9	64.7	75.5	86	87.5
3234	A	PTX	200	DEX	1e-10	21.9	50.2	35.1	72.2	90.4	96	73.2	110.2	89.8	75.9
3234	A	PTX	200	DEX	0	22.3	52.2	38.5	77.7	97	99.6	72.9	110.2	84.7	83.8
3234	A	PTX	100	DEX	1e-07	8.1	26.3	16.3	15	56.2	32	26.9	63.6	30.3	37.8
3234	A	PTX	100	DEX	3.3e-08	15.9	41.6	30.1	28.7	62.2	57.3	40	79.2	49.7	59.4
3234	A	PTX	100	DEX	1e-08	24.6	50.2	49.5	57.8	70.6	81.5	71.8	89.6	78.2	83.4
3234	A	PTX	100	DEX	1e-09	31.4	62.5	63.2	75.1	87.2	85.7	81.3	98.5	96.1	87.9
3234	A	PTX	100	DEX	1e-10	33	59.7	59	79.4	82	88.2	79.3	97.8	88.8	96
3234	A	PTX	100	DEX	0	34.9	67.4	56.2	83.2	90.7	82.1	80.6	108.1	74.1	94.2
3234	A	PTX	50	DEX	1e-07	16.2	35.6	21.7	14.9	44.6	37.2	29.6	56.5	34	39.2
3234	A	PTX	50	DEX	3.3e-08	34.8	45.7	19.9	41.7	65.7	49.2	63.5	78.3	43.1	59.6
3234	A	PTX	50	DEX	1e-08	45.1	63.4	58.7	63.6	76	84.1	81.5	93.5	81.9	85.7
3234	A	PTX	50	DEX	1e-09	58.1	72	69.6	87.1	87.4	87.7	90.5	93.6	89	99.6
3234	A	PTX	50	DEX	1e-10	59.2	72.7	67.4	87.6	91.5	77.3	90.3	105.1	82.9	84.1
3234	A	PTX	50	DEX	0	59	83.6	71.7	87.7	106.3	88	94.1	119.8	82.7	88.6
3234	A	PTX	0	DEX	1e-07	29.9	51.1	34.4	18.1	58.7	38.2	43.1	65.4	41.3	49.8
3234	A	PTX	0	DEX	3.3e-08	61.4	71.6	47	43.8	76.7	47.1	70.8	88.5	51.6	67.8
3234	A	PTX	0	DEX	1e-08	89.3	95.1	88.1	77.5	87.3	82.2	94.8	105.9	103.8	90.2
3234	A	PTX	0	DEX	1e-09	107.7	109.7	101.3	101.5	115.5	89.9	108	113.1	106.3	96
3234	A	PTX	0	DEX	1e-10	108.1	98.2	105.2	95.1	109.1	75.7	106.4	105.2	85.2	82.3
3234	A	PTX	0	DEX	0	100	100	100	100	100	100	100	100	100	100
3539	N	PTX	400	DEX	1e-07	1.4	3.2	1.7	3.3	9.2	9	12.2	18.1	7.4	53.9
3539	N	PTX	400	DEX	1e-08	4.4	14.3	4.6	28.4	27.5	34.5	48.2	55.5	32.7	86.8
3539	N	PTX	400	DEX	1e-09	4.7	16	5.8	31	28.8	45.5	46.8	58.6	36.4	83.6
3539	N	PTX	400	DEX	1e-10	4	13.3	6.2	29	24.1	49.1	45.9	56.5	39.8	88.2
3539	N	PTX	400	DEX	0	4.7	14.4	5.7	33.1	26.1	58	55.5	56.6	39.6	78.5
3539	N	PTX	200	DEX	1e-07	2.9	7.9	3.8	4.2	13.1	15.4	16.3	24.3	11.2	49.5
3539	N	PTX	200	DEX	1e-08	10.9	29.9	13.5	31.3	40	36.6	51.6	55.7	46.4	95.3
3539	N	PTX	200	DEX	1e-09	14.4	32.5	16	38.6	45	55.3	61.8	69.1	54.7	97.8
3539	N	PTX	200	DEX	1e-10	13.2	35	16.6	39.4	42.6	59.6	65.2	67.8	56.7	101.2
3539	N	PTX	200	DEX	0	11.7	34.9	15.2	36.4	47.4	65.8	50	85.8	53.3	76.4
3539	N	PTX	100	DEX	1e-07	4.7	14.6	5.4	6	18.1	11.8	21.5	33.4	11.6	50.8
3539	N	PTX	100	DEX	1e-08	17.2	43.5	21.7	31.1	48.9	48.7	54.2	70.5	52.4	79.2
3539	N	PTX	100	DEX	1e-09	26.9	48.2	29	47.7	55.8	45.1	66.4	73.8	60.6	92.8
3539	N	PTX	100	DEX	1e-10	31.4	49.2	29	61.7	57.4	93.1	87.9	81	76.6	93.6
3539	N	PTX	100	DEX	0	24.6	45.9	23.6	43.5	55.4	63.1	55.4	82.4	61.6	87.7
3539	N	PTX	50	DEX	1e-07	8.1	22.9	8.6	7.5	22	17.3	23.4	36.2	14.9	51.1
3539	N	PTX	50	DEX	1e-08	36.2	52.3	36.7	48.1	54.7	76.8	75	65	68	97.2
3539	N	PTX	50	DEX	1e-09	65.6	58.7	44.4	90.9	59.6	77.9	109.1	67.4	71.1	87.2
3539	N	PTX	50	DEX	1e-10	62.8	62.1	52.2	84.8	64.5	82.4	104.4	76.9	74.1	85.7
3539	N	PTX	50	DEX	0	44.7	66.7	44.2	65.4	73.7	69.3	88.9	85.7	71.8	85.2
3539	N	PTX	0	DEX	1e-07	22.4	32.1	17.9	12.8	28	20.9	35.5	43.7	19.8	54.9
3539	N	PTX	0	DEX	1e-08	101	60.5	86.3	89.8	64	104.6	103.2	66.6	99.7	95
3539	N	PTX	0	DEX	1e-09	123.2	96.2	103.2	113.8	85.6	119	125.7	87.2	103.3	94.6
3539	N	PTX	0	DEX	1e-10	123.4	90.4	103.5	117.1	84.5	87.7	126.3	83.3	109.7	88.1
3539	N	PTX	0	DEX	0	100	100	100	100	100	100	100	100	100	100
9067	N	PTX	400	DEX	1e-07	1.1	2	0.1	2	7.3	5.1	4.6	17.8	4.6	29.1
9067	N	PTX	400	DEX	3.3e-08	1.7	6.7	0.3	8.1	16	25.1	17.7	40.6	14.8	78.7
9067	N	PTX	400	DEX	1e-08	2.7	15.9	1.1	26	29.2	46.9	36.3	68.8	37	98.2
9067	N	PTX	400	DEX	1e-09	5.5	18.3	2.5	40	36.6	85	47.5	80	53.1	135.1
9067	N	PTX	400	DEX	1e-10	4.7	20.3	1.5	43.7	38.4	93.6	50.1	82	57	114.2
9067	N	PTX	400	DEX	0	3.7	15.2	1.7	50.1	30.6	86.1	52.9	72.9	50	100.4
9067	N	PTX	200	DEX	1e-07	2.6	6.9	0.6	2.5	10.9	5.5	6	26.6	4.5	15.7
9067	N	PTX	200	DEX	3.3e-08	3.8	18.2	1.2	11.2	24.1	22.4	24	50.6	19.8	62.9
9067	N	PTX	200	DEX	1e-08	7	30.3	2.5	24.9	45.4	40.1	40.9	77.9	39.2	118.5
9067	N	PTX	200	DEX	1e-09	10.1	43.1	3.3	48.5	62.1	51.7	55.8	98.6	50.7	135.8
9067	N	PTX	200	DEX	1e-10	8.5	37.3	5.1	45.3	74	73.3	54.2	99.5	56.5	92
9067	N	PTX	200	DEX	0	13.8	40.6	5.3	48.8	55.8	73.1	61.4	90.5	58.3	80.9
9067	N	PTX	100	DEX	1e-07	3.4	10.9	1.7	2.9	13.4	4.4	8.6	27.7	5.9	28.2
9067	N	PTX	100	DEX	3.3e-08	5.9	29.8	5.6	10.8	35.1	18.7	24.7	64.1	22.1	46.2
9067	N	PTX	100	DEX	1e-08	11.2	36.2	10.8	32.1	60.2	31.9	48.6	85.8	41.8	128.5
9067	N	PTX	100	DEX	1e-09	16.4	51.6	16	57.1	90.9	44.7	65.9	110.1	51.8	70.7
9067	N	PTX	100	DEX	1e-10	16.9	62.8	20.9	54.6	78.5	80	62.2	100.7	70.6	124.1
9067	N	PTX	100	DEX	0	13.8	58.1	17.6	52.6	90.8	74.1	60.3	106.7	72.5	111.4
9067	N	PTX	50	DEX	1e-07	4.5	16.5	2.9	3.1	16.5	6.4	9.5	33.1	8.1	19.3
9067	N	PTX	50	DEX	3.3e-08	10.9	24.1	8.9	14.3	26.4	30.8	31.3	47.2	30.8	52.8
9067	N	PTX	50	DEX	1e-08	22.7	57.6	17.7	38.9	82.7	41.1	59.3	97.1	48.4	118.9
9067	N	PTX	50	DEX	1e-09	28.5	79.6	30.1	63.7	119.9	55.8	73.6	111.1	59.8	115.3
9067	N	PTX	50	DEX	1e-10	32.2	80.9	41.1	68.1	104.8	79.5	77.5	109.6	76.2	138.4
9067	N	PTX	50	DEX	0	42.1	83.4	43.8	67.8	92	85	77.3	89.9	80.2	126.7
9067	N	PTX	0	DEX	1e-07	10.4	23.4	8.1	4.8	20.6	9.8	15.8	35.4	14.4	26.7
9067	N	PTX	0	DEX	3.3e-08	22.3	46.3	23.2	22.5	53	37.6	44.2	60.5	40	61.7
9067	N	PTX	0	DEX	1e-08	66.3	77.5	50.4	56.7	96	64.7	72.1	94	76.3	76.6
9067	N	PTX	0	DEX	1e-09	83	121	80.4	99.2	142.6	113.4	97.7	108.8	99.2	121.4
9067	N	PTX	0	DEX	1e-10	80.8	100	70.6	97.8	143.9	107.8	100.4	111.6	93.6	97.2
9067	N	PTX	0	DEX	0	100	100	100	100	100	100	100	100	100	100
6123	N	PTX	400	DEX	1e-07	0.4	0.1	0.2	1	2.2	1.5	2	4.8	2.6	9.9
6123	N	PTX	400	DEX	3.3e-08	0.5	0.3	0.4	6.4	5.9	19.6	8.1	20.7	11.4	26
6123	N	PTX	400	DEX	1e-08	2.2	2.3	1.2	17.8	10.9	34	24	50.9	37.7	33.1
6123	N	PTX	400	DEX	1e-09	2.3	3.5	1.2	42.8	15.3	75	43.4	78.1	60.4	36.1
6123	N	PTX	400	DEX	1e-10	2.5	2.9	1.5	46.6	14.7	99.2	48.4	73.3	61	51.3
6123	N	PTX	400	DEX	0	1.3	4	1.1	43.9	13.2	101.6	42	78.8	61.2	50.5
6123	N	PTX	200	DEX	1e-07	1.1	0.4	0.7	1.3	3	2.6	2.4	8.8	3.8	9.2
6123	N	PTX	200	DEX	3.3e-08	2.7	2.8	1	7.7	9	13.2	12.3	34.6	12.6	24.7
6123	N	PTX	200	DEX	1e-08	3.5	6.1	2.4	20.8	19.6	35.5	30.7	68	36.5	41.5
6123	N	PTX	200	DEX	1e-09	5.4	12.5	2.8	36	26.5	62	47.3	87.9	64.4	57
6123	N	PTX	200	DEX	1e-10	6.4	15.5	2.3	41.7	25.7	67.4	48.1	91.9	50.5	73.5
6123	N	PTX	200	DEX	0	5.7	13.7	2.9	35	27.9	64.3	40.2	95	66.7	55.8
6123	N	PTX	100	DEX	1e-07	2.4	2.3	1	1.8	4.8	1.8	3.2	12.9	3.8	13
6123	N	PTX	100	DEX	3.3e-08	2.9	7.1	1.7	6.4	15.5	14.6	12.5	44.5	16.7	47.3
6123	N	PTX	100	DEX	1e-08	7.8	20.8	3.1	22.4	35.9	31.6	35.8	79.6	34.3	57.5
6123	N	PTX	100	DEX	1e-09	13.5	29.9	5.6	48.6	50.3	59.3	67.6	103.6	66.8	76.6
6123	N	PTX	100	DEX	1e-10	18.5	28.6	8.9	47.7	43.7	75.9	59.3	101.5	74.1	67.4
6123	N	PTX	100	DEX	0	23.3	29.9	5.3	40.2	44.2	63.9	65.7	97.3	51.3	92
6123	N	PTX	50	DEX	1e-07	3.4	4.2	2.1	1.5	5.7	3.2	3.6	14.9	4.7	15.3
6123	N	PTX	50	DEX	3.3e-08	5.1	15.6	3.9	7.5	18.3	17.8	16.5	50	19.1	53.1
6123	N	PTX	50	DEX	1e-08	20.6	39.8	8.6	23.7	38.4	34	41.3	78	49.1	69
6123	N	PTX	50	DEX	1e-09	40.1	52.8	19.3	48.4	53.8	71.1	63.4	91.4	80.4	67.8
6123	N	PTX	50	DEX	1e-10	45.4	45	22.7	56.3	63.9	79.9	72.1	92.2	94	83
6123	N	PTX	50	DEX	0	39.1	58.5	18.9	56.7	64	82.5	72.5	98.5	82.3	75.7
6123	N	PTX	0	DEX	1e-07	7.1	9.6	3.9	2.3	9	3.4	6.1	18.5	6.2	27.2
6123	N	PTX	0	DEX	3.3e-08	15.8	37.2	15.8	13.5	41.9	23	24.5	61.2	34.7	54.6
6123	N	PTX	0	DEX	1e-08	63.8	72.9	36.5	40	68.7	53.7	63.5	88	57.1	84.6
6123	N	PTX	0	DEX	1e-09	125	78.7	92.3	98.9	96.8	89.6	113.7	106	95.2	85.7
6123	N	PTX	0	DEX	1e-10	104.7	71	80.1	119.6	95.6	99.8	132	103.4	102.5	109.3
6123	N	PTX	0	DEX	0	100	100	100	100	100	100	100	100	100	100
4278	N	PTX	400	DEX	1e-07	1.1	0.1	0.4	2.7	4.5	2.7	4.5	10	3.5	8
4278	N	PTX	400	DEX	3.3e-08	0.6	0.2	0.2	9.7	7.8	12.5	13.5	21.1	12.7	27
4278	N	PTX	400	DEX	1e-08	2.1	0.9	0.6	28.6	12.5	25.9	32.6	41.6	26	28.3
4278	N	PTX	400	DEX	1e-09	3.1	2.2	0.4	46	15.5	34	44.5	59.7	32.4	35
4278	N	PTX	400	DEX	1e-10	1.8	2.6	0.4	57.4	15.7	44.5	47.8	60.6	40.6	35.4
4278	N	PTX	400	DEX	0	2.6	1.6	1	48.4	14.8	43.4	38.4	51.5	37.3	37.3
4278	N	PTX	200	DEX	1e-07	1.5	0.5	1.4	2.7	3.2	3.9	5.8	10.4	5.2	10.7
4278	N	PTX	200	DEX	3.3e-08	4	2.6	1.9	14.3	15	13.8	25.2	43.3	16.1	37
4278	N	PTX	200	DEX	1e-08	5.1	5.5	4.8	29.6	20.1	37.5	40.2	55.1	29.8	47.6
4278	N	PTX	200	DEX	1e-09	9.2	10.5	4.7	44	23.4	47	50.2	69.3	38	49.9
4278	N	PTX	200	DEX	1e-10	5.2	11.5	6.2	44.6	24.9	47.1	48.7	70.7	45.6	52.5
4278	N	PTX	200	DEX	0	4.3	13.2	3.1	45.1	24.5	47.7	46.7	74.5	41.3	52.2
4278	N	PTX	100	DEX	1e-07	5.3	5.4	4.6	3.7	11.9	6.2	9.7	29.1	7.4	14.5
4278	N	PTX	100	DEX	3.3e-08	7.8	9.9	3.8	16.9	25.9	18.4	30.4	56.1	20.7	42.2
4278	N	PTX	100	DEX	1e-08	14.6	27.8	13.2	32.5	43.4	44.3	49.8	86.6	36.6	54.6
4278	N	PTX	100	DEX	1e-09	21.6	27.4	11.2	53.5	61.9	51.2	60.5	97.1	50.2	60.8
4278	N	PTX	100	DEX	1e-10	17.2	32.7	17.2	54.1	59.1	49	54.6	100.6	51.8	59.5
4278	N	PTX	100	DEX	0	13.5	36.1	14.7	51.8	61.4	53.6	50	93.9	51.9	63
4278	N	PTX	50	DEX	1e-07	6.5	7.2	8.8	2.7	12.7	5.9	9.3	27.8	9.4	15.9
4278	N	PTX	50	DEX	3.3e-08	7.4	14.8	13.6	16.4	26.7	23	28	52.5	27.2	38.6
4278	N	PTX	50	DEX	1e-08	23.2	35.8	20.6	35.4	61.1	32.1	48.1	87	40.8	63.8
4278	N	PTX	50	DEX	1e-09	34.5	45	32	58.2	70.5	54.1	67.2	105.9	53.6	73.9
4278	N	PTX	50	DEX	1e-10	33	50.3	32.5	69.4	83	59.9	73.3	104.7	61	71.4
4278	N	PTX	50	DEX	0	30.4	46	30	70.5	71.9	70.4	76.2	97.1	64.2	81.5
4278	N	PTX	0	DEX	1e-07	12.9	19.5	17.7	4.9	19.6	7.7	16.5	36.6	14.1	25.6
4278	N	PTX	0	DEX	3.3e-08	30.8	35.8	29.4	23.8	51.4	22.8	34.6	63.6	31.7	50.4
4278	N	PTX	0	DEX	1e-08	69.1	72.7	56.8	56.4	101.4	56.9	76.3	106.6	68.1	70
4278	N	PTX	0	DEX	1e-09	93.6	87.2	106.6	92.3	111.5	83.6	90.1	112.3	89.1	91.3
4278	N	PTX	0	DEX	1e-10	98.2	87.7	101.1	87.8	121.7	94.1	77.6	101.1	102.2	94.7
4278	N	PTX	0	DEX	0	100	100	100	100	100	100	100	100	100	100
7981	N	PTX	400	DEX	1e-07	2.5	16.5	2.2	8.3	10.3	9.1	16.5	73.8	16.8	40.6
7981	N	PTX	400	DEX	3.3e-08	4.4	27.6	4.3	32.5	33.2	26.3	41.8	128.1	41.5	55.5
7981	N	PTX	400	DEX	1e-08	7.1	38	5.4	53.1	49.9	48.5	63	128.5	54.4	92.6
7981	N	PTX	400	DEX	1e-09	8.8	45.6	5.5	68.3	70.4	53.5	69.9	132.8	59.1	104.8
7981	N	PTX	400	DEX	1e-10	9	44.8	6.2	71.1	63.1	58.5	72.8	120.8	69.6	98.1
7981	N	PTX	400	DEX	0	8.7	43.6	7.9	77	67	81.3	75.6	138.4	72.7	105.9
7981	N	PTX	200	DEX	1e-07	6.5	24.2	4.8	12.5	13.9	8.4	19.2	72.3	12.9	48.5
7981	N	PTX	200	DEX	3.3e-08	9.9	42.3	7.8	34.4	43.5	27.4	41.9	112.6	39.8	70.8
7981	N	PTX	200	DEX	1e-08	12.2	53.4	12.9	47.9	69.3	52.4	57.2	126	60.9	92
7981	N	PTX	200	DEX	1e-09	16	59.7	15.6	62.2	68.5	57.8	72.4	99.9	68.5	114.8
7981	N	PTX	200	DEX	1e-10	15.5	51.7	15.7	60.7	65.1	64.9	69	119.1	69.7	105.8
7981	N	PTX	200	DEX	0	16.7	54.6	14.9	69.3	67	69.5	71.8	116.5	69.4	112.3
7981	N	PTX	100	DEX	1e-07	10.8	37.1	8.4	15.4	18.8	10.5	22.4	58.2	15.1	59.2
7981	N	PTX	100	DEX	3.3e-08	13.5	60.2	16.4	32.5	65	41.2	39.4	110.8	43.2	76.8
7981	N	PTX	100	DEX	1e-08	24.4	73.8	23.3	58.7	74	54.2	70.1	129.5	63.6	114.2
7981	N	PTX	100	DEX	1e-09	32	75.3	31.9	75.8	78.9	70.7	77.5	101.5	78.3	114.1
7981	N	PTX	100	DEX	1e-10	30.4	68.2	29.3	71.3	77.9	75.8	87.1	78.5	79.1	118.5
7981	N	PTX	100	DEX	0	24.5	74.4	28.9	70.6	87.1	81.1	76.2	124.4	75.9	110.2
7981	N	PTX	50	DEX	1e-07	12.2	35.3	12	12	17.8	10.3	19.8	87.6	17.3	50.2
7981	N	PTX	50	DEX	3.3e-08	32.8	61.4	23.4	46.1	51	33.9	59.2	72.6	46.6	94.7
7981	N	PTX	50	DEX	1e-08	42.9	69.2	41.1	64	60.8	63.7	74.8	90.9	73.4	107.5
7981	N	PTX	50	DEX	1e-09	51.2	83.7	54.9	80.7	83.1	98.5	93.5	112.9	101.8	106.5
7981	N	PTX	50	DEX	1e-10	45.6	88.8	51	76.5	101.6	87.2	94.3	105.9	95.7	102
7981	N	PTX	50	DEX	0	53.3	89.3	45.5	95.5	78.1	79	110	100.2	88.3	102.4
7981	N	PTX	0	DEX	1e-07	25	55.5	24.3	13.2	27.1	14.3	19.4	67.8	18.2	67.4
7981	N	PTX	0	DEX	3.3e-08	56.5	88.6	46	43.4	67.2	36.5	56	59.9	41.2	84.1
7981	N	PTX	0	DEX	1e-08	66.3	89.4	77.6	59	80.7	59.3	74.1	70.4	56	112.5
7981	N	PTX	0	DEX	1e-09	92.2	97.4	94.5	81.6	98.1	69.8	89.2	90	75.1	112.7
7981	N	PTX	0	DEX	1e-10	109	99.8	99.7	99.9	75.9	81	113.1	89.5	99.7	101.2
7981	N	PTX	0	DEX	0	100	100	100	100	100	100	100	100	100	100
9702	A	PTX	400	DEX	1e-07	1.3	11.1		3.1	12
9702	A	PTX	400	DEX	3.3e-08	3.6	33.7		8.3	31.7
9702	A	PTX	400	DEX	1e-08	1.3	46.1		15.4	38.4
9702	A	PTX	400	DEX	1e-09	3.5	64.1		18.9	45.3
9702	A	PTX	400	DEX	1e-10	4.4	51.1		19.1	44
9702	A	PTX	400	DEX	0	7	70.6		23.3	50.4
9702	A	PTX	200	DEX	1e-07	3.3	22.9		6.6	18
9702	A	PTX	200	DEX	3.3e-08	9.5	55.2		14.4	35.9
9702	A	PTX	200	DEX	1e-08	14.6	54.2		26.9	54.3
9702	A	PTX	200	DEX	1e-09	30.3	101.7		45.9	67.1
9702	A	PTX	200	DEX	1e-10	23.9	90.4		39.9	66.1
9702	A	PTX	200	DEX	0	26.7	71.5		37.1	73
9702	A	PTX	100	DEX	1e-07	9.8	24		10	24.7
9702	A	PTX	100	DEX	3.3e-08	8.3	57.7		23.7	54.3
9702	A	PTX	100	DEX	1e-08	21.1	56.5		37.9	64.1
9702	A	PTX	100	DEX	1e-09	35.7	129.1		56	96.9
9702	A	PTX	100	DEX	1e-10	28.2	87.2		59.6	80.4
9702	A	PTX	100	DEX	0	52.2	83.8		58.5	75.9
9702	A	PTX	50	DEX	1e-07	13.2	47.4		10.1	30.3
9702	A	PTX	50	DEX	3.3e-08	31.9	96		27.1	60.5
9702	A	PTX	50	DEX	1e-08	48.1	94.5		46.7	79.1
9702	A	PTX	50	DEX	1e-09	63.1	111.6		65.8	105.7
9702	A	PTX	50	DEX	1e-10	48.1	159.3		76.9	106
9702	A	PTX	50	DEX	0	55.4	148.4		84.9	97.3
9702	A	PTX	0	DEX	1e-07	13.2	47.7		11.2	33.5
9702	A	PTX	0	DEX	3.3e-08	57.8	102.4		37.4	63.9
9702	A	PTX	0	DEX	1e-08	81.1	123.9		64.2	79.5
9702	A	PTX	0	DEX	1e-09	104.3	165.3		89.6	107.7
9702	A	PTX	0	DEX	1e-10	91.7	167.3		89.6	103.3
9702	A	PTX	0	DEX	0	100	100		100	100
3087	A	PTX	400	DEX	1e-07	0.8	4.3		4.6	8.1
3087	A	PTX	400	DEX	3.3e-08	2.1	14.6		12.3	16.6
3087	A	PTX	400	DEX	1e-08	5.9	16.4		24.3	24.3
3087	A	PTX	400	DEX	1e-09	5.5	18.4		41.6	27.6
3087	A	PTX	400	DEX	1e-10	7.2	20.3		38.2	28.8
3087	A	PTX	400	DEX	0	8.1	20.1		42.2	31.3
3087	A	PTX	200	DEX	1e-07	3.2	10.7		3.7	11.6
3087	A	PTX	200	DEX	3.3e-08	6.8	19.6		12.5	23.7
3087	A	PTX	200	DEX	1e-08	22.7	28.8		32.1	41.9
3087	A	PTX	200	DEX	1e-09	35.2	37		50.2	57.4
3087	A	PTX	200	DEX	1e-10	36.4	36.5		51.6	55.5
3087	A	PTX	200	DEX	0	42.4	38.7		48.8	55.6
3087	A	PTX	100	DEX	1e-07	5.8	16.6		5.3	14.2
3087	A	PTX	100	DEX	3.3e-08	15.7	35.3		21.2	41.2
3087	A	PTX	100	DEX	1e-08	26.2	43.8		45.2	76.2
3087	A	PTX	100	DEX	1e-09	40.5	49.8		75.7	86.5
3087	A	PTX	100	DEX	1e-10	48	50.6		58.4	93.6
3087	A	PTX	100	DEX	0	44.5	56.3		58.8	96.2
3087	A	PTX	50	DEX	1e-07	6.1	26.9		5.3	23
3087	A	PTX	50	DEX	3.3e-08	36.9	42.9		25.5	53.9
3087	A	PTX	50	DEX	1e-08	77.2	57.1		58.4	77.6
3087	A	PTX	50	DEX	1e-09	71.7	68		77.7	95.3
3087	A	PTX	50	DEX	1e-10	83.3	70.3		90.6	105.5
3087	A	PTX	50	DEX	0	92.6	73.7		82.4	102.3
3087	A	PTX	0	DEX	1e-07	14.3	40.5		8	28
3087	A	PTX	0	DEX	3.3e-08	63.4	53.2		35.7	71.8
3087	A	PTX	0	DEX	1e-08	110.7	82.1		79	100.2
3087	A	PTX	0	DEX	1e-09	128.7	97.7		106.2	116.6
3087	A	PTX	0	DEX	1e-10	86	88.1		100.3	99.7
3087	A	PTX	0	DEX	0	100	100		100	100
8683	A	PTX	400	DEX	1e-07	2	3.6		2.4	9.4
8683	A	PTX	400	DEX	3.3e-08	0.5	6.1		8.1	19.3
8683	A	PTX	400	DEX	1e-08	1.5	19.6		19	34.8
8683	A	PTX	400	DEX	1e-09	2.8	28.9		31.6	38.4
8683	A	PTX	400	DEX	1e-10	5.2	13.1		36.4	37.9
8683	A	PTX	400	DEX	0	6.4	15.5		35.6	45.3
8683	A	PTX	200	DEX	1e-07	1.1	6.7		3.4	15.9
8683	A	PTX	200	DEX	3.3e-08	2.4	8.2		9.1	31.9
8683	A	PTX	200	DEX	1e-08	5	43.8		25.9	48.1
8683	A	PTX	200	DEX	1e-09	14.5	69.4		44.7	59.5
8683	A	PTX	200	DEX	1e-10	15.7	86.3		44.2	53.6
8683	A	PTX	200	DEX	0	11.3	72.5		42.9	65.3
8683	A	PTX	100	DEX	1e-07	5.8	19.6		3.9	23.9
8683	A	PTX	100	DEX	3.3e-08	3.7	32.3		11.1	46.7
8683	A	PTX	100	DEX	1e-08	14	61.2		30.5	61.3
8683	A	PTX	100	DEX	1e-09	25.9	80.1		55.2	74.3
8683	A	PTX	100	DEX	1e-10	26.9	64.3		55.3	74.6
8683	A	PTX	100	DEX	0	20.4	80.1		54.7	80.6
8683	A	PTX	50	DEX	1e-07	6	28		5.9	25
8683	A	PTX	50	DEX	3.3e-08	15.5	23.4		17.1	48.6
8683	A	PTX	50	DEX	1e-08	27.3	79.5		42	76
8683	A	PTX	50	DEX	1e-09	36.4	95.9		72.2	92.3
8683	A	PTX	50	DEX	1e-10	28.5	76.2		72.8	79.3
8683	A	PTX	50	DEX	0	45.5			75.1	87.5
8683	A	PTX	0	DEX	1e-07	8.6	24		5.7	25.1
8683	A	PTX	0	DEX	3.3e-08	29	44.1		22.4	73.6
8683	A	PTX	0	DEX	1e-08	49.7	46.3		54.1	85.4
8683	A	PTX	0	DEX	1e-09	58.9	56.4		92.7	92.3
8683	A	PTX	0	DEX	1e-10	84.7	89.6		90	104.1
8683	A	PTX	0	DEX	0	100	100		100	100
9478	N	PTX	400	DEX	1e-07	0.1	1.6		6.9	9.5
9478	N	PTX	400	DEX	3.3e-08	1	3.5		23.1	20.8
9478	N	PTX	400	DEX	1e-08	1.3	5.5		52.1	29.4
9478	N	PTX	400	DEX	1e-09	1.3	7.9		84.7	37.4
9478	N	PTX	400	DEX	1e-10	0.2	7.9		90.9	33.8
9478	N	PTX	400	DEX	0	5.2	10.7		86.9	40.3
9478	N	PTX	200	DEX	1e-07	1.8	3.9		4.1	13
9478	N	PTX	200	DEX	3.3e-08	0.4	4.7		20.4	27.4
9478	N	PTX	200	DEX	1e-08	5	18.8		58.4	42.5
9478	N	PTX	200	DEX	1e-09	2.5	23.8		78.4	50.1
9478	N	PTX	200	DEX	1e-10	5.4	27.3		90.2	49.1
9478	N	PTX	200	DEX	0	3	32.6		84.9	56.8
9478	N	PTX	100	DEX	1e-07	0.6	7.3		5.7	17.2
9478	N	PTX	100	DEX	3.3e-08	4.6	19.1		21.9	32.1
9478	N	PTX	100	DEX	1e-08	8	29.8		61.7	56.6
9478	N	PTX	100	DEX	1e-09	27.5	41.1		91.9	65.8
9478	N	PTX	100	DEX	1e-10	23.9	37.7		103.3	67.9
9478	N	PTX	100	DEX	0	33.3	37.9		101.2	74.1
9478	N	PTX	50	DEX	1e-07	0.7	14.6		4	18.4
9478	N	PTX	50	DEX	3.3e-08	6.7	25.5		16.3	38.9
9478	N	PTX	50	DEX	1e-08	19.7	48		56.7	53.8
9478	N	PTX	50	DEX	1e-09	22.1	67.7		88.9	77.7
9478	N	PTX	50	DEX	1e-10	8.1	66.3		94.3	86.7
9478	N	PTX	50	DEX	0	5.6	70		86.9	74.7
9478	N	PTX	0	DEX	1e-07	10.2	20.8		3.6	17.9
9478	N	PTX	0	DEX	3.3e-08	15.5	43.4		21.6	40.2
9478	N	PTX	0	DEX	1e-08	45	63.7		56.8	76
9478	N	PTX	0	DEX	1e-09	23.4	106.9		95.2	95.2
9478	N	PTX	0	DEX	1e-10	84.9	96		100.2	90.2
9478	N	PTX	0	DEX	0	100	100		100	100
2547	N	PTX	400	DEX	1e-07	0.7	1.3		2.2	5.4
2547	N	PTX	400	DEX	3.3e-08	0.9	4.4		5.2	9.8
2547	N	PTX	400	DEX	1e-08	1.4	8.5		13.3	16
2547	N	PTX	400	DEX	1e-09	2.2	9.5		21.3	17.7
2547	N	PTX	400	DEX	1e-10	2.1	14.8		24.8	19.6
2547	N	PTX	400	DEX	0	3.4	11.8		25.9	15.9
2547	N	PTX	200	DEX	1e-07	1.4	4.6		2.3	7.8
2547	N	PTX	200	DEX	3.3e-08	2.7	13.3		7.8	13.3
2547	N	PTX	200	DEX	1e-08	4.8	24.8		16.8	22.1
2547	N	PTX	200	DEX	1e-09	7	38.3		28.8	27
2547	N	PTX	200	DEX	1e-10	5.5	36.8		22.9	28.2
2547	N	PTX	200	DEX	0	8.1	34		29.7	32.7
2547	N	PTX	100	DEX	1e-07	3	12.2		3.7	9.6
2547	N	PTX	100	DEX	3.3e-08	5.1	22.7		8.1	17.6
2547	N	PTX	100	DEX	1e-08	9.8	46.7		23.3	32.1
2547	N	PTX	100	DEX	1e-09	19.1	63.2		37.2	39.2
2547	N	PTX	100	DEX	1e-10	15.3	61		36.1	37.7
2547	N	PTX	100	DEX	0	16.4	60.5		37.8	47.1
2547	N	PTX	50	DEX	1e-07	5.2	15		4.3	11.5
2547	N	PTX	50	DEX	3.3e-08	10	40		13.3	22.1
2547	N	PTX	50	DEX	1e-08	21.5	60.1		29.8	35.9
2547	N	PTX	50	DEX	1e-09	41.9	72.9		60	46.7
2547	N	PTX	50	DEX	1e-10	33.4	75.8		57	47.7
2547	N	PTX	50	DEX	0	40.4	73.1		59.8	52.3
2547	N	PTX	0	DEX	1e-07	11.2	29.6		6	12
2547	N	PTX	0	DEX	3.3e-08	25.3	57.3		18.6	27.3
2547	N	PTX	0	DEX	1e-08	54.5	80.5		45.9	58.2
2547	N	PTX	0	DEX	1e-09	91.3	120.3		90.8	77.2
2547	N	PTX	0	DEX	1e-10	105.3	136.3		90	75.4
2547	N	PTX	0	DEX	0	100	100		100	100
7103	N	PTX	400	DEX	1e-07	2	1.1		6.2	4.5
7103	N	PTX	400	DEX	3.3e-08	2.5	2		16.9	9.3
7103	N	PTX	400	DEX	1e-08	6	6.9		33	14.7
7103	N	PTX	400	DEX	1e-09	7	6.7		45.7	17.2
7103	N	PTX	400	DEX	1e-10	7.5	9		44.1	17
7103	N	PTX	400	DEX	0	5.3	6.4		53.4	17.5
7103	N	PTX	200	DEX	1e-07	3.6	2.4		4.9	6.6
7103	N	PTX	200	DEX	3.3e-08	6.7	8		17.3	16.2
7103	N	PTX	200	DEX	1e-08	11	11.8		33.9	23.5
7103	N	PTX	200	DEX	1e-09	15	23.8		51.7	29.2
7103	N	PTX	200	DEX	1e-10	13.8	28.3		52.6	27.6
7103	N	PTX	200	DEX	0	14.6	27.6		53	31.6
7103	N	PTX	100	DEX	1e-07	5.8	6		5.5	10.7
7103	N	PTX	100	DEX	3.3e-08	8.7	17.6		17.4	23
7103	N	PTX	100	DEX	1e-08	18.6	25.6		37.6	34.7
7103	N	PTX	100	DEX	1e-09	29.5	29.1		59	43
7103	N	PTX	100	DEX	1e-10	21.2	42.2		59.7	49.1
7103	N	PTX	100	DEX	0	28.6	39.6		66.5	46.1
7103	N	PTX	50	DEX	1e-07	11.9	9.9		6.7	11.1
7103	N	PTX	50	DEX	3.3e-08	13.7	29.5		19.1	26.3
7103	N	PTX	50	DEX	1e-08	23.8	48.8		45.2	40
7103	N	PTX	50	DEX	1e-09	35.8	65.7		63.8	65.3
7103	N	PTX	50	DEX	1e-10	49.6	74.5		62.8	57.2
7103	N	PTX	50	DEX	0	45.7	49.6		61.1	54.8
7103	N	PTX	0	DEX	1e-07	15.5	18.1		6.8	17.3
7103	N	PTX	0	DEX	3.3e-08	39.4	43.8		23	42.8
7103	N	PTX	0	DEX	1e-08	47.4	63		54.2	62.2
7103	N	PTX	0	DEX	1e-09	82.7	62.7		97.9	98
7103	N	PTX	0	DEX	1e-10	85.3	94.6		97.2	91.3
7103	N	PTX	0	DEX	0	100	100		100	100

## Sheet: PTX and AZI
TLR- and/or inflammasome-mediated cytokine concentrations in whole blood culture supernatants from newborns (N) and adults (A) treated with combinations of PTX and AZI
[expressed in % of TLR agonist stimulation alone, defined as 100%]
ID#	Group	Drug A	Conc A [µM]	Drug C	Conc C [µM]	LPS-TNF	R848-TNF	LPS/ATP-TNF	LPS-IL1b	R848-IL1b	LPS/ATP-IL1b	LPS-IL6	R848-IL6	LPS/ATP-IL6	R848-IFNa
4135	A	PTX	400	AZI	20	8.2	2.1	9.2	24.8	2.8	51.5	19.1	23.7	31.5	66.6
4135	A	PTX	400	AZI	10	8.3	9.4	9.2	36.5	12	55.1	27.7	41	36.6	63
4135	A	PTX	400	AZI	5	10	18.6	9.3	38.4	29.2	46.7	26.8	64.8	39.3	54.3
4135	A	PTX	400	AZI	2.5	13.1	25.3	10.1	46.9	41.2	37.2	34.1	84.8	42.1	55.9
4135	A	PTX	400	AZI	0	11.5	30	12.7	42.8	54.7	37.5	29.1	83	49.6	71.4
4135	A	PTX	200	AZI	20	18	6.2	16.8	33	4	62	28.8	32.3	42	124.3
4135	A	PTX	200	AZI	10	25	23.3	23.2	50.3	18.4	68.8	41.6	62.4	51.8	97.7
4135	A	PTX	200	AZI	5	29.8	42.4	23.8	47.8	38.8	67.6	43.3	84.6	51.9	99.6
4135	A	PTX	200	AZI	2.5	33	46.9	31.9	55.9	49.3	68.1	42.6	90.5	63	102.5
4135	A	PTX	200	AZI	0	35.9	51.9	23.4	73	57.4	51.5	55.5	95.3	56.2	116.9
4135	A	PTX	100	AZI	20	35.4	9.4	31	38	5.3	80.1	35.6	34.6	49.1	108.4
4135	A	PTX	100	AZI	10	39.8	35.3	40.8	56.2	24.3	99.2	49.3	73.8	69.8	104.5
4135	A	PTX	100	AZI	5	44.2	45.8	41.9	60.7	37.6	87.2	55.5	74.1	74	96.6
4135	A	PTX	100	AZI	2.5	49.2	44.1	38.9	74.7	38.3	84.5	61.1	71.7	67	98.9
4135	A	PTX	100	AZI	0	49.2	64.8	41.2	75	60.2	58.1	67	101.1	71.9	110.9
4135	A	PTX	50	AZI	20	55.9	15.5	51.2	50.3	6.2	102.3	48.7	38.5	66	121.2
4135	A	PTX	50	AZI	10	64.7	42.6	44.5	78.1	28.7	89	59.9	74.4	69.2	109.4
4135	A	PTX	50	AZI	5	61.8	44.6	60.8	72.7	34.6	115.2	62.7	71	86.9	94.7
4135	A	PTX	50	AZI	2.5	76.9	53.7	65.7	99.7	53.2	107.7	86.4	89	88.4	107.1
4135	A	PTX	50	AZI	0	91.3	75.3	62.6	114.5	67.4	88	86.3	92.3	83.9	108.1
4135	A	PTX	0	AZI	20	115.5	22.2	78.4	70.7	7.7	125.9	85.1	47.7	86.1	110
4135	A	PTX	0	AZI	10	115	50.6	83.5	104.3	24	129.8	99	68.5	104.4	106.7
4135	A	PTX	0	AZI	5	117.8	57.1	83.8	119.6	45.1	146	116.6	86.9	101.9	104.1
4135	A	PTX	0	AZI	2.5	97.6	73.5	96.3	102.4	60.8	109.2	96.2	88.4	111	106.1
4135	A	PTX	0	AZI	0	100	100	100	100	100	100	100	100	100	100
2294	A	PTX	400	AZI	20	10.1	10.3	16	41.4	11.9	49.3	47.2	55	74.5	92.1
2294	A	PTX	400	AZI	10	11.4	12.4	13.4	38.7	19.1	44.2	48.9	56.3	68.4	100.1
2294	A	PTX	400	AZI	5	13.1	16.6	14.3	44.6	21.8	48.3	52.1	63.8	73	82.6
2294	A	PTX	400	AZI	2.5	11.1	34.5	13.1	45.8	39	48.2	54.3	96.6	74.2	111.7
2294	A	PTX	400	AZI	0	14.1	32.2	15.7	54.5	45	55.7	64.9	88.1	80.4	107.1
2294	A	PTX	200	AZI	20	20.7	21	28.7	42.6	20.2	51.9	54.6	65	74.5	114.6
2294	A	PTX	200	AZI	10	20.4	35.9	28.4	44.1	38.5	55.5	50.9	79.6	74	113.6
2294	A	PTX	200	AZI	5	21.2	38.8	27.7	49.9	41.4	57.3	52.6	81.1	79.3	82.3
2294	A	PTX	200	AZI	2.5	25.6	37.5	26.9	54.5	43.1	58.7	61.1	73.2	77.8	90.6
2294	A	PTX	200	AZI	0	24.9	45.9	29.8	52	59	65.8	63.5	84.3	91.4	107.2
2294	A	PTX	100	AZI	20	33.9	29.9	41	48.5	27.8	59.5	58.4	70.4	82.3	116.4
2294	A	PTX	100	AZI	10	40.3	44.9	38.8	62.1	43.1	68.4	69.2	79.1	84.1	105.5
2294	A	PTX	100	AZI	5	42.2	61.6	40.3	74.2	56.9	69.5	73.5	92.9	86.3	85.3
2294	A	PTX	100	AZI	2.5	40	67.3	46.1	67.7	75.9	79.8	71.8	105	94.9	92.9
2294	A	PTX	100	AZI	0	40.7	79.2	51.5	75.2	104.4	82.4	79.1	111	100.5	111.9
2294	A	PTX	50	AZI	20	54	42.8	61.6	60.3	30.7	70	68.9	76.7	86.8	110.2
2294	A	PTX	50	AZI	10	51.2	64.8	55.7	64.9	59.1	68.4	76.4	95	81.7	94.5
2294	A	PTX	50	AZI	5	49.9	58.1	56.4	68.8	55.4	83	76.3	91.4	88.6	74.2
2294	A	PTX	50	AZI	2.5	58.4	72.8	63.8	75.5	74.5	89	80.6	93.3	99.7	101.4
2294	A	PTX	50	AZI	0	51.9	98.5	65.9	77.9	99.1	84.5	81.2	117.5	101.7	94.3
2294	A	PTX	0	AZI	20	67.3	66.8	97.9	62	47.4	88.4	71.7	83.4	111	104.8
2294	A	PTX	0	AZI	10	68.7	67.4	91.6	74.2	53.8	89.6	74.8	84.4	100.4	109.8
2294	A	PTX	0	AZI	5	84.1	53.9	98.8	106.8	53.9	92.9	100.2	68.1	107.7	67.4
2294	A	PTX	0	AZI	2.5	89.1	91.7	94.2	107.2	87.5	94.5	100.2	99.8	108.1	106.4
2294	A	PTX	0	AZI	0	100	100	100	100	100	100	100	100	100	100
5270	A	PTX	400	AZI	20	9.2	8.3	6.6	16.4	6.6	86.3	37.8	42.4	44.2	102.6
5270	A	PTX	400	AZI	10	5.6	19.3	6.2	18	11	75.7	35.4	57	46.2	101.2
5270	A	PTX	400	AZI	5	5.7	24.7	5.6	20.9	20.3	88.4	40.4	66.2	45	89.1
5270	A	PTX	400	AZI	2.5	5.3	29	4.6	21	20.4	100.2	37.4	69	53.5	93.2
5270	A	PTX	400	AZI	0	6.5	30	7.1	21.2	38.9	98.8	34.6	90.7	54.3	96.1
5270	A	PTX	200	AZI	20	16.3	23.5	13.2	22.9	16.1	94	48.9	61.6	55.6	91.3
5270	A	PTX	200	AZI	10	13.5	27.8	10.6	29	19.6	92.2	50.1	66.2	57.2	94.1
5270	A	PTX	200	AZI	5	15.5	41.1	11.1	34.1	35.4	95.1	56.3	77.4	61.3	77.2
5270	A	PTX	200	AZI	2.5	10.1	64.4	13.4	28.3	40.3	107.6	48.5	89.7	67.4	79.3
5270	A	PTX	200	AZI	0	14.4	49.9	18.1	38.5	53.7	112	64.8	94.6	81.7	83.4
5270	A	PTX	100	AZI	20	38	43.6	22.8	39.5	23.5	74.7	76.6	74.3	64.3	101.7
5270	A	PTX	100	AZI	10	29.6	45.5	22.7	48.9	28.5	82.3	74.3	75.3	71.7	97.8
5270	A	PTX	100	AZI	5	29.3	61.6	24.1	51.5	49.2	85.5	75.7	94.4	77.1	91.7
5270	A	PTX	100	AZI	2.5	22.4	93.6	27.6	44.8	60.8	86.8	63.3	107.6	80.9	86.3
5270	A	PTX	100	AZI	0	31.8	89.4	25.7	59.2	72.8	97.8	73.3	112.2	80.5	89.8
5270	A	PTX	50	AZI	20	45.3	45.9	38.3	39.3	23	93.7	69.4	74.1	78.6	97.8
5270	A	PTX	50	AZI	10	39.6	56.8	41.5	55.3	38.5	96	71.1	88.1	82.3	100.3
5270	A	PTX	50	AZI	5	38.9	65.9	34.7	58.4	66.7	98.9	71.9	106.4	87.9	101.8
5270	A	PTX	50	AZI	2.5	46.7	98.7	45.5	70.9	71	85.9	84.1	98.4	86	92.8
5270	A	PTX	50	AZI	0	40.6	92	50.3	68.2	90.7	108.8	77.8	97.7	98.3	93.6
5270	A	PTX	0	AZI	20	76.3	64.2	63.4	68.2	40.5	86.6	108.6	83.3	91.8	119.6
5270	A	PTX	0	AZI	10	75	74.2	72.4	85	54.6	85.4	105.6	92.1	85.9	95.2
5270	A	PTX	0	AZI	5	69.5	106.3	81.5	82.4	84.4	79.3	92.7	102.7	95.6	93.2
5270	A	PTX	0	AZI	2.5	73.1	126.7	66.8	87.5	108.7	92.4	91.2	111.4	97.7	83
5270	A	PTX	0	AZI	0	100	100	100	100	100	100	100	100	100	100
4336	A	PTX	400	AZI	20	6.4	5.7	6.9	36	10.8	52.2	32.5	44.8	39.6	115.9
4336	A	PTX	400	AZI	10	6.5	10	5.5	35.9	20.2	59.5	30.9	56.4	39.5	103.9
4336	A	PTX	400	AZI	5	6.1	15.4	6.6	43.3	32.3	70.4	38.8	77	48.2	100.8
4336	A	PTX	400	AZI	2.5	5.7	21.1	6.2	45.3	44.5	59.3	41.3	82.4	49.2	105.4
4336	A	PTX	400	AZI	0	5.5	29.3	6.2	52	60.3	50.6	45.7	96	42.7	102.3
4336	A	PTX	200	AZI	20	14.3	14	17.1	43.3	15	66.4	43.3	50.4	48.4	112.2
4336	A	PTX	200	AZI	10	15.2	21.5	19.1	42.8	25.2	73.3	43.4	62.2	59.7	102.2
4336	A	PTX	200	AZI	5	16.1	43.8	15	55.6	50.8	62.7	53.7	93.3	51.8	105.8
4336	A	PTX	200	AZI	2.5	17	43.8	16.9	61.4	56.3	70.5	57.8	90.3	59.6	100.3
4336	A	PTX	200	AZI	0	16	61.9	17.7	70.4	85.9	82	60.2	114.8	64.3	109.1
4336	A	PTX	100	AZI	20	24.3	32.6	34.5	39.8	26.2	87.1	43.4	67.3	61.2	111.4
4336	A	PTX	100	AZI	10	26.8	46.7	30.3	50.9	43.9	81	49.8	86.1	65.1	108.1
4336	A	PTX	100	AZI	5	32.6	57.4	28.3	71.9	59	75.6	65	95.9	64.8	109.2
4336	A	PTX	100	AZI	2.5	36	59.3	30.8	67.9	66.2	85.6	64.5	100.6	69.9	93.9
4336	A	PTX	100	AZI	0	28.9	78	31.2	64	95.2	82.7	61.8	117.9	70.9	108.2
4336	A	PTX	50	AZI	20	44.4	42.7	50.7	47	30.3	62	52.7	69	62	118.9
4336	A	PTX	50	AZI	10	45.2	63.9	45.5	56.6	49.2	87.1	58.8	87.8	64	103.7
4336	A	PTX	50	AZI	5	55	71.5	52.3	72.6	69.2	84.6	64.9	104.6	79.9	109.6
4336	A	PTX	50	AZI	2.5	52.7	91.8	53.1	78.1	93.6	87	74.9	121.5	78.4	102.5
4336	A	PTX	50	AZI	0	55.1	110.4	53.9	88.9	116	97.7	81.5	131.3	88.8	103
4336	A	PTX	0	AZI	20	105.5	49	101.5	61.1	28.8	93.7	72.7	64.6	89.1	123.5
4336	A	PTX	0	AZI	10	87.7	59.4	91.8	57.2	46.8	84.8	70.2	74.6	90.4	121
4336	A	PTX	0	AZI	5	106.7	77.8	114.7	81.4	68.3	112	90.9	84.2	109.6	104.6
4336	A	PTX	0	AZI	2.5	102	96.5	90	83.4	98.3	101.4	101.1	92.1	105.1	110
4336	A	PTX	0	AZI	0	100	100	100	100	100	100	100	100	100	100
3234	A	PTX	400	AZI	20	20.3	6.7	18.9	58	41.8	105	77.6	67.6	68.3	80
3234	A	PTX	400	AZI	10	17.1	12.1	15.8	50.2	49.2	77	73.1	76.6	65.9	96
3234	A	PTX	400	AZI	5	18	16.1	14.3	66	57.6	78.4	77.6	81.4	61	107
3234	A	PTX	400	AZI	2.5	20.2	18.2	15.6	68.4	59.6	78.9	86.3	91.2	60.3	100.8
3234	A	PTX	400	AZI	0	19.5	22.8	15.1	73.1	60.1	87	83.4	88.1	66.6	90.3
3234	A	PTX	200	AZI	20	36	17.3	32.2	58.7	55.2	114.1	84.3	61.3	72.1	105.9
3234	A	PTX	200	AZI	10	36.2	25.5	29.6	64.8	55.7	98.4	85.1	74.9	67.6	103.7
3234	A	PTX	200	AZI	5	31.5	29.6	28.9	68.1	57.7	107.7	84.5	74.4	74.1	108.3
3234	A	PTX	200	AZI	2.5	31.9	28.7	26.7	76.4	50.7	108.4	85.4	71.1	77.8	103.4
3234	A	PTX	200	AZI	0	27.3	30.1	27.5	74	41.5	96.1	79.9	63.4	77.2	102.8
3234	A	PTX	100	AZI	20	68.4	18.1	58.3	71	47.9	115	100.5	71.7	81.9	84.1
3234	A	PTX	100	AZI	10	70	25	51.1	83.6	48	109.5	92.6	74.8	80.4	103.1
3234	A	PTX	100	AZI	5	66.1	39.9	54.4	84.9	65.5	105	98.4	87.9	92.2	88.7
3234	A	PTX	100	AZI	2.5	53	46	48.5	81	66.7	94.3	92.9	87.6	90.4	90
3234	A	PTX	100	AZI	0	50.9	57.8	45.6	89.5	77.9	84.2	89.5	94.9	83.4	110.4
3234	A	PTX	50	AZI	20	79.8	36.5	78.4	64.4	72.2	109.6	97.8	103.4	92.1	107.3
3234	A	PTX	50	AZI	10	70.4	58.5	75.7	68.5	95.7	126.1	97.4	116.2	93.5	100.3
3234	A	PTX	50	AZI	5	69	64.2	76.7	79.3	92.1	116.3	93.4	106.2	96	104
3234	A	PTX	50	AZI	2.5	69.1	80.4	69.8	91.3	98.3	108.3	100.9	114.4	91.8	114.7
3234	A	PTX	50	AZI	0	70.1	85.5	65.2	94.2	83	95.3	106.6	104.9	90.8	121.8
3234	A	PTX	0	AZI	20	122.8	26.8	121.5	66.6	62.6	120.4	97.8	85.7	92	85
3234	A	PTX	0	AZI	10	116.1	44.1	104	82.9	70.4	113.3	101.4	90.4	99.8	88.9
3234	A	PTX	0	AZI	5	116.7	66.5	111.7	83.5	85.5	95.7	104	107.9	101.9	95.1
3234	A	PTX	0	AZI	2.5	106.4	67.2	107.2	90.6	68.9	96.7	104.3	90.4	99.1	96.5
3234	A	PTX	0	AZI	0	100	100	100	100	100	100	100	100	100	100
3539	N	PTX	400	AZI	20	3.8	9.5	4.2	19.6	16.3	73.6	41.2	65.9	60.3	128.7
3539	N	PTX	400	AZI	10	3.7	13	3.9	22.7	20.2	61.9	37.7	69.8	59.1	115.2
3539	N	PTX	400	AZI	5	3.9	18	4	22.8	28.9	54.2	42.2	78.3	58.1	98.7
3539	N	PTX	400	AZI	2.5	3.6	17.9	4	21.9	32.1	53	42.5	76.6	56.1	94.1
3539	N	PTX	400	AZI	0	4.7	30.2	3.7	28	50.9	48.4	48.2	98	54.2	86.5
3539	N	PTX	200	AZI	20	7.6	19.4	8.7	26.2	21.9	62.3	48.8	73.2	64.3	109.3
3539	N	PTX	200	AZI	10	8.2	24.9	8.4	26.3	31.2	62.2	45.6	81.3	63.3	101
3539	N	PTX	200	AZI	5	8.3	30	9.4	28.9	35.7	61.1	51.1	75.1	65.6	94.9
3539	N	PTX	200	AZI	2.5	7.6	39	10.3	26.2	49.2	59.9	45.7	91.9	68.8	89
3539	N	PTX	200	AZI	0	6.9	47.9	10.3	23.2	66	56.1	45.5	99	75.8	82.3
3539	N	PTX	100	AZI	20	20.7	36.7	21	33	34.5	83.8	66.2	91.2	82.4	122.9
3539	N	PTX	100	AZI	10	23.5	49.1	19.2	32	50.7	79.1	55.8	98.3	78.9	108.3
3539	N	PTX	100	AZI	5	17.7	58.4	20.8	31.5	65.9	69.7	52.3	106.1	77.8	93.2
3539	N	PTX	100	AZI	2.5	20.4	61.7	20.4	37.4	77.2	66.6	56.2	111.9	77	87.7
3539	N	PTX	100	AZI	0	15.8	73.3	21.9	30.4	85.8	54.2	53.5	110.5	78.9	79.8
3539	N	PTX	50	AZI	20	37.1	53.8	36.1	40.6	44.9	80.1	56.2	104.8	86.4	111.5
3539	N	PTX	50	AZI	10	39	58.5	36.5	46.9	56.9	89.2	62.5	97.9	90.2	103.7
3539	N	PTX	50	AZI	5	38.6	69.5	37.5	50.8	73	84.9	58.8	104.8	89.2	87.2
3539	N	PTX	50	AZI	2.5	35.2	82.1	42	48.2	92.8	76.5	67	110.3	88.8	83.5
3539	N	PTX	50	AZI	0	37.4	77.4	38.4	52.8	92.5	82.5	68.2	105.1	91.9	75.5
3539	N	PTX	0	AZI	20	103.6	71.7	91.7	75.5	53.2	105.2	89.9	106.5	98.9	114.2
3539	N	PTX	0	AZI	10	104	82.2	94.8	84.9	65.9	100.5	87.1	98.4	98.7	93.8
3539	N	PTX	0	AZI	5	103.3	89.1	96.9	97.7	84	96.7	89.1	111.2	100.5	97.6
3539	N	PTX	0	AZI	2.5	111.8	90.4	100	104.5	86.2	99.5	87.3	107.4	101.1	91.1
3539	N	PTX	0	AZI	0	100	100	100	100	100	100	100	100	100	100
9067	N	PTX	400	AZI	20	4.7	2.6	5.9	44.2	6.3	67.2	63.1	46.6	46.2	92.3
9067	N	PTX	400	AZI	10	6.7	6.3	3.6	44.2	13.1	62	65.8	60.5	46.3	112.9
9067	N	PTX	400	AZI	5	4.2	6.7	4.5	44.5	15.6	53.9	60.1	57.7	44.2	94
9067	N	PTX	400	AZI	2.5	4.9	9	4.4	50.3	21	59.6	58.4	57.9	43.4	92.9
9067	N	PTX	400	AZI	0	5	12.3	4.5	43.8	23.7	54.3	48.3	61.7	50.3	84.6
9067	N	PTX	200	AZI	20	12.3	7.3	12	49.1	10.8	72.4	73.1	59.2	55.4	103.9
9067	N	PTX	200	AZI	10	14	20.4	10.2	50.8	21.5	63.4	73	68.3	52	110
9067	N	PTX	200	AZI	5	10	20.4	13.5	49	27.5	69.3	75.6	67.8	59	106.8
9067	N	PTX	200	AZI	2.5	9.7	23.3	12	46.3	29.6	71.2	66.3	69.9	58.9	115.1
9067	N	PTX	200	AZI	0	12.7	24.2	9.7	52.6	33.9	70	67	68.8	62.5	84.1
9067	N	PTX	100	AZI	20	37.3	21.9	23.1	63.2	17.2	67.3	103.6	73	57.2	114.5
9067	N	PTX	100	AZI	10	27.2	25.3	22.4	64.6	27.7	55.7	92.8	66.6	61.2	107
9067	N	PTX	100	AZI	5	29.7	30	23.8	70.1	39.6	53.1	103.1	81	61.2	109.8
9067	N	PTX	100	AZI	2.5	28.5	32	28	69.9	47	60.7	98.5	81.6	73.7	98.2
9067	N	PTX	100	AZI	0	21.2	38.3	27	67.6	46.8	62	76.3	79.4	79.1	97.7
9067	N	PTX	50	AZI	20	49	34	40.7	68.9	28.8	86.2	99.9	72.9	69.5	100.5
9067	N	PTX	50	AZI	10	58.6	34	39.6	80.4	45.9	69.5	122.3	86	76	114.2
9067	N	PTX	50	AZI	5	57	42.9	41.8	78.3	50.6	56	107.5	78.7	75.1	95.2
9067	N	PTX	50	AZI	2.5	57.4	41.8	39.8	79.5	57	72.2	107.5	85.1	73	100.8
9067	N	PTX	50	AZI	0	41.2	43.9	36.1	79.4	63.2	75.8	100.5	77.8	80.9	88
9067	N	PTX	0	AZI	20	148.7	53	81.4	88.8	39.5	118.5	124	82.4	85	106.4
9067	N	PTX	0	AZI	10	135.9	46.8	95.1	106	53.2	118.5	140.8	81.5	83.2	103.2
9067	N	PTX	0	AZI	5	133.6	63.7	94.5	107.4	65.6	105.3	154.3	83.6	99	118.2
9067	N	PTX	0	AZI	2.5	128.2	72.9	93.6	96.8	76.2	87.5	130.5	86.7	90.6	119.2
9067	N	PTX	0	AZI	0	100	100	100	100	100	100	100	100	100	100
6123	N	PTX	400	AZI	20	5.2	0.3	3	80.8	2.8	110.9	58	26	49.6	53.8
6123	N	PTX	400	AZI	10	3.3	0.6	3	68.7	5.3	85.3	59	31.4	48.1	55.2
6123	N	PTX	400	AZI	5	3	1.1	3.1	61.9	9.3	67.6	57.2	43.3	48.4	48.7
6123	N	PTX	400	AZI	2.5	2.9	1.7	1.5	60.5	12.3	81.5	58.9	49	47	46.5
6123	N	PTX	400	AZI	0	2.1	3.1	2.5	47.9	21.6	73.5	50.9	65.2	57	58
6123	N	PTX	200	AZI	20	5.8	1.3	6.8	49.1	5.7	106.6	57.2	38.1	51.2	62.7
6123	N	PTX	200	AZI	10	7.1	3.6	6.4	44.8	11.3	80.8	59.4	50.6	55.6	60.1
6123	N	PTX	200	AZI	5	7.9	5.9	6	43.3	17.5	77.1	56.9	62.6	54.6	61.3
6123	N	PTX	200	AZI	2.5	6.9	7.8	4.7	45.9	23	59.2	59.9	64.5	53.8	59.1
6123	N	PTX	200	AZI	0	5.7	10.1	3.6	43.6	29.4	80.3	62.1	79	57.2	54.8
6123	N	PTX	100	AZI	20	18	4.9	20.3	53.7	8.8	70.2	70	54.3	59	90.8
6123	N	PTX	100	AZI	10	15.9	9.1	14.3	49	17.9	60.3	65.7	59.7	59.9	78.8
6123	N	PTX	100	AZI	5	17.7	15.4	14	52.6	30.5	65.1	69.3	74.7	60.5	78.4
6123	N	PTX	100	AZI	2.5	15.6	19.2	9.7	53.9	36.3	72	72.6	81	66.1	67.9
6123	N	PTX	100	AZI	0	11.6	25.5	12.2	49.2	46.2	62.3	64.6	89.3	59.6	80.9
6123	N	PTX	50	AZI	20	29.5	11.4	33.3	46.5	15.1	78.3	67.3	62.2	59.1	92.4
6123	N	PTX	50	AZI	10	29.6	19	26	54.8	25.9	68.7	88.4	68.6	62.2	72.7
6123	N	PTX	50	AZI	5	34.7	37.6	29.2	65	44.7	81	73.1	82.8	66.7	77.5
6123	N	PTX	50	AZI	2.5	35	35.2	27.6	80.3	57.8	80.9	81.6	88.9	72.8	74.7
6123	N	PTX	50	AZI	0	30.5	45.6	34.6	74	63.4	84.8	85.8	95	88.1	77.9
6123	N	PTX	0	AZI	20	115.1	32.6	84.9	71.2	19.5	112.5	100.8	69.3	83.5	119.8
6123	N	PTX	0	AZI	10	90	43.8	80.7	78.8	36.7	104.4	87.4	71.3	85.4	95
6123	N	PTX	0	AZI	5	106	62.2	98.1	121.5	64	94	96	87.8	89.5	90.5
6123	N	PTX	0	AZI	2.5	94.2	62.5	74.4	121.7	78.6	88.2	98.4	88.2	91.7	102.9
6123	N	PTX	0	AZI	0	100	100	100	100	100	100	100	100	100	100
4278	N	PTX	400	AZI	20	5.3	0.1	6.5	63.3	2.5	75	52.9	20.7	48.5	54.4
4278	N	PTX	400	AZI	10	3.9	0.3	5.7	55.2	4.1	66.8	46.1	26.2	45.6	46.2
4278	N	PTX	400	AZI	5	4.5	0.7	4.2	65	6.7	71	52.7	33.6	43.4	40
4278	N	PTX	400	AZI	2.5	3.2	1.1	6.4	62.6	11.5	73.1	46.5	43.9	51.8	50.3
4278	N	PTX	400	AZI	0	4.5	2.4	5.5	74.2	16.2	50.2	60.7	51	45.4	44
4278	N	PTX	200	AZI	20	9.8	2.9	12.8	47.7	7.7	97.6	57.5	42.8	43.6	91.3
4278	N	PTX	200	AZI	10	13.8	5	11.8	45.4	11.8	82.9	48.6	49.7	47.9	61.3
4278	N	PTX	200	AZI	5	7.4	11.2	7.9	49.4	18.3	60.1	52	57.4	43.9	51.9
4278	N	PTX	200	AZI	2.5	10.2	10.3	11.5	45	22.6	61.8	48.7	65	45.9	54.2
4278	N	PTX	200	AZI	0	9.2	11.6	12.1	62.3	25.7	71.9	62.6	62.8	51.5	57.3
4278	N	PTX	100	AZI	20	26.2	18	27.6	55.9	17.2	110.5	75.1	61.1	51	115.9
4278	N	PTX	100	AZI	10	27.9	21	28.2	53.1	25.3	82.7	61.1	73.8	59.2	79.7
4278	N	PTX	100	AZI	5	23	41.6	25.2	58.5	38	80.7	63.1	82.2	61.6	86.4
4278	N	PTX	100	AZI	2.5	17.6	44.8	30	60.9	47.7	85.6	65.4	84.9	62.9	73.1
4278	N	PTX	100	AZI	0	18.9	43.7	30.3	75.2	60.4	73.4	87.2	97.1	57.1	72.4
4278	N	PTX	50	AZI	20	48.6	34	43.4	73.2	26.3	137.8	94.9	72.1	70.4	115.7
4278	N	PTX	50	AZI	10	38.7	38.9	38.5	69.9	34	121.2	90.5	68.8	67.6	82.1
4278	N	PTX	50	AZI	5	42.3	45.6	47.5	72.4	51.6	101.8	87.5	79.6	69.9	82.5
4278	N	PTX	50	AZI	2.5	35.8	57.1	47.1	68.6	61.7	97.3	79.1	93	80.5	82.5
4278	N	PTX	50	AZI	0	36.9	65.3	48.4	72.4	64.5	101.6	84	90.8	78.1	75.7
4278	N	PTX	0	AZI	20	123.5	57	114.9	79.6	37	180.2	107	74.3	101.7	116.2
4278	N	PTX	0	AZI	10	147.3	79.8	151.9	94.4	56	175.6	109.6	82.4	113.7	105.3
4278	N	PTX	0	AZI	5	123.3	85.1	178.4	95.9	74.6	140.6	112.2	86.4	112.8	92.3
4278	N	PTX	0	AZI	2.5	111.9	84.5	105.5	89.8	98.9	109.5	99.4	88.5	110.5	86.7
4278	N	PTX	0	AZI	0	100	100	100	100	100	100	100	100	100	100
7981	N	PTX	400	AZI	20	4.6	24.6	7.2	103.7	41.6	185	95	151.4	80.3	86.7
7981	N	PTX	400	AZI	10	4.8	23.2	6.6	114.3	41.6	135.1	95.8	147.9	77	80.2
7981	N	PTX	400	AZI	5	4.4	30.1	5	101.2	44.6	92.2	101.7	138.7	66.4	84.8
7981	N	PTX	400	AZI	2.5	4.8	32.7	6.2	108.1	44.6	100.5	104.5	142.1	73.4	91.7
7981	N	PTX	400	AZI	0	3.9	38.6	5.4	100.8	45.6	79.5	94.6	149.3	78	96
7981	N	PTX	200	AZI	20	12.6	54	13.3	72.1	67.8	91.7	84	150.1	72.1	84.5
7981	N	PTX	200	AZI	10	14.2	48.2	13.2	73.3	54.2	73.2	79.6	149	73.6	88.9
7981	N	PTX	200	AZI	5	16.7	55.4	12.3	64.1	65.4	71.6	91.6	141.1	78	83
7981	N	PTX	200	AZI	2.5	12.7	48.4	11.2	73	51.6	55.7	83.1	143.7	64.4	78.6
7981	N	PTX	200	AZI	0	11.6	50.6	11.8	78.6	52	63.5	78.5	125.6	76.6	79.9
7981	N	PTX	100	AZI	20	23.9	62	25.8	66.3	78.5	101.8	78.9	136.6	86.8	86.4
7981	N	PTX	100	AZI	10	22	61.4	23.5	64.9	79.6	78.5	74	124.3	81.5	89.7
7981	N	PTX	100	AZI	5	24.8	63.5	25.1	66.5	96.6	67.1	81.3	128.4	93.8	87.2
7981	N	PTX	100	AZI	2.5	22.2	63.4	26.7	64.1	78.3	72.4	83.8	105	91.2	71.9
7981	N	PTX	100	AZI	0	23.6	66.1	22.4	80.1	70.7	65.5	89.8	105.6	77.7	89.7
7981	N	PTX	50	AZI	20	47	74.7	40.3	63	100.9	127.5	90.6	128.1	83.2	92.5
7981	N	PTX	50	AZI	10	45.9	70.1	41	69.4	71.7	108	91.8	120.4	92.2	86.4
7981	N	PTX	50	AZI	5	41.7	61.7	41.5	67.5	79.8	84.4	90.1	104.7	99.2	86.6
7981	N	PTX	50	AZI	2.5	41.5	65.5	42.5	73.2	72.5	77.7	97.3	93.7	104.6	86.9
7981	N	PTX	50	AZI	0	43.4	66.3	37.5	83.7	78.8	78.4	105.9	94.4	88.3	88.6
7981	N	PTX	0	AZI	20	100.4	106.1	101	72.1	98.3	158.9	101.1	120.7	114.6	83.7
7981	N	PTX	0	AZI	10	105.4	96.7	117.2	77.8	95.7	174.2	103.7	126.6	136.9	81.7
7981	N	PTX	0	AZI	5	101.3	93	116.4	77.8	79.1	131.6	104.2	115.8	122.2	89.1
7981	N	PTX	0	AZI	2.5	94.7	94.9	105.3	86.1	92.3	112.3	101.5	103.6	120.3	91.8
7981	N	PTX	0	AZI	0	100	100	100	100	100	100	100	100	100	100
