# Supplementary material for: Pentoxifylline, dexamethasone and azithromycin demonstrate distinct age-dependent and synergistic inhibition of TLR- and inflammasome-mediated cytokine production in human newborn and adult blood in vitro
Source: PLoS One. 2018 May 1;13(5):e0196352. doi: 10.1371/journal.pone.0196352 (PMC5929513; doi:10.1371/journal.pone.0196352)
Supplement: S6 Data file — (XLSX) [file pone.0196352.s019.xlsx]

## Sheet: Caspase 1 activity
TLR- and /or inflammasome-mediated caspase 1 activation in newborn (N) monocytes
[MFI of CD14+CD45+ monocytes, background is subtracted]
TLR agonist	Anti-inflammatory	Analyte	Caspase 1	Caspase 1	Caspase 1	Caspase 1	Caspase 1	Caspase 1	Caspase 1	Caspase 1	Caspase 1	Caspase 1
		ID#	6490 (N)	4129 (N)	8382 (N)	6693 (N)	4156 (N)	2070 (N)	9505 (N)	5416 (N)	Mean (N)	SEM (N)
LPS	Control		2408.36	1338.09	3427.31	2890.48	1535.41	2624.2	2513.62	2424.99	2395.31	240.342
LPS	PTX		1616.75	1246.24	2645.14	2368.46	1251.9	2327.39	1927.75	2558.57	1992.78	200.475
LPS	DEX		2074.61	1223.82	3309.02	2177.72	1342.33	2754.92	2068.41	2528.65	2184.93	245.172
LPS	AZI		2447.78	1361.46	3457.19	2438.41	1808.89	2542.67	2493.79	2753.4	2412.95	219.661
LPS	PTX + DEX		1679.77	900.095	2514.15	1693.36	1233.8	1549.04	1479.25	2271.2	1665.08	184.61
LPS	PTX + AZI		1730.12	1231.6	2416.98	1854.78	1250.68	1622.55	1531.82	2277.87	1739.55	153.293
Control	Control		1566.26	1017.82	2556.32	1801.74	1455.15	1968.17	1460.56	2144.22	1746.28	168.835
TLR agonist	Anti-inflammatory	Analyte	Caspase 1	Caspase 1	Caspase 1	Caspase 1	Caspase 1	Caspase 1	Caspase 1	Caspase 1	Caspase 1	Caspase 1
		ID#	6490 (N)	4129 (N)	8382 (N)	6693 (N)	4156 (N)	2070 (N)	9505 (N)	5416 (N)	Mean (N)	SEM (N)
R848	Control		1789.29	1076.71	2541.93	1725.03	1088.29	1867.42	1719.55	2325.96	1766.77	182.478
R848	PTX		1405.43	1036.88	2016.74	1464.44	1025.76	1703.82	1029.14	2063.95	1468.27	151.767
R848	DEX		1844.86	799.895	2750.72	1559.91	1143.77	1992.04	1180.54	2231.7	1687.93	227.6
R848	AZI		2029.4	1363.23	3490.43	1844.46	1635.89	2509.56	1978.77	2681.32	2191.63	239.605
R848	PTX + DEX		1340.54	1350.27	2055.26	1452.9	949.18	1828.29	1463.82	2207.68	1580.99	147.551
R848	PTX + AZI		1260.17	1324.98	2003.11	1683.48	1250.22	1942.64	1389.33	2373.7	1653.45	147.629
Control	Control		1298.38	1017.82	2556.32	1801.74	1455.15	1968.17	1460.56	2144.22	1712.79	177.055
TLR agonist	Anti-inflammatory	Analyte	Caspase 1	Caspase 1	Caspase 1	Caspase 1	Caspase 1	Caspase 1	Caspase 1	Caspase 1	Caspase 1	Caspase 1
		ID#	6490 (N)	4129 (N)	8382 (N)	6693 (N)	4156 (N)	2070 (N)	9505 (N)	5416 (N)	Mean (N)	SEM (N)
LPS/ATP	Control		2331.07	4217.3	3172.61	2103.68	1505.81	2526.27	2199.22	3015.03	2633.87	292.422
LPS/ATP	PTX		2018.07	4054.05	2837.28	1725.01	1394.04	2218.05	1911.91	2804.53	2370.37	297.863
LPS/ATP	DEX		2552.29	4650.84	3277.91	1925.61	1419.85	2988.88	2068.43	3088.34	2746.52	353.953
LPS/ATP	AZI		2969.28	4246.42	3981.13	2203.41	2037.78	2990.46	2537.5	3406.32	3046.54	281.555
LPS/ATP	PTX + DEX		3103.45	3618.66	3310.4	1809.36	1422.05	2407.59	1770.57	2948.74	2548.85	287.668
LPS/ATP	PTX + AZI		3291.38	4404.95	3619.43	1849.26	1650.99	3234.97	1965.15	3356.48	2921.57	348.224
Control	Control		1478.21	1017.82	2556.32	1801.74	1455.15	1968.17	1460.56	2144.22	1735.27	170.857

## Sheet: p-p38 MAPK
TLR-mediated p38 MAPK phosphorylation in newborn (N) monocytes
[MFI of CD14+CD45+ monocytes]
TLR agonist	Anti-inflammatory	Analyte	p-p38 MAPK	p-p38 MAPK	p-p38 MAPK	p-p38 MAPK	p-p38 MAPK	p-p38 MAPK	p-p38 MAPK	p-p38 MAPK	p-p38 MAPK	p-p38 MAPK
		ID#	6490 (N)	4129 (N)	8382 (N)	6693 (N)	4156 (N)	2070 (N)	9505 (N)	5416 (N)	Mean (N)	SEM (N)
LPS	Control		6042.7	7215.23	4418.48	4879.44	6498.16	4244.14	6708.73	6422.18	5803.63	399.525
LPS	PTX		6627.86	7740.83	3036.94	5306.99	6626.53	4720.48	6689.17	6152.19	5862.62	518.61
LPS	DEX		6006.16	6585.09	3890.93	4409.24	6338.76	4280.12	6617.19	5563.85	5461.42	392.891
LPS	AZI		6311.95	6284.98	3132.93	4568.97	6931.66	4342.06	6819.88	4940.96	5416.67	484.304
LPS	PTX + DEX		6054.68	4412.48	2079.42	5262.3	6161.59	4248.66	5814.33	3794.79	4728.53	490.918
LPS	PTX + AZI		6454.22	5191.74	3936.95	5725.87	6304.43	4441.45	6672.02	5786.68	5564.17	345.641
Control	Control		535.75	220.275	430.105	577.02	676.77	712.33	376.73	590.01	514.874	57.9718
TLR agonist	Anti-inflammatory	Analyte	p-p38 MAPK	p-p38 MAPK	p-p38 MAPK	p-p38 MAPK	p-p38 MAPK	p-p38 MAPK	p-p38 MAPK	p-p38 MAPK	p-p38 MAPK	p-p38 MAPK
		ID#	6490 (N)	4129 (N)	8382 (N)	6693 (N)	4156 (N)	2070 (N)	9505 (N)	5416 (N)	Mean (N)	SEM (N)
R848	Control		2308.57	1867.52	1847.68	2649.51	1978.14	2121.28	3004.04	3152.2	2366.12	181.085
R848	PTX		2061.92	894.76	1124.63	1982.45	2089.89	1799.59	1393.45	3050.12	1799.6	238.657
R848	DEX		1874.1	831.69	972.125	1799.88	1375.95	1418.34	1852.62	1699.53	1478.03	142.524
R848	AZI		2101.86	1113.4	1147.64	1508.87	1436.51	1507.88	2205.94	2660.61	1710.34	195.094
R848	PTX + DEX		962.425	803.45	932.575	1350.55	1092.87	1584.53	1447.11	1700.47	1234.25	117.212
R848	PTX + AZI		1409.21	794.74	926.855	1189.53	1438.65	1093.2	2114.55	1595.49	1320.28	148.093
Control	Control		463.18	220.275	430.105	577.02	676.77	712.33	376.73	590.01	505.803	58.2143

## Sheet: p-JNK
TLR-mediated JNK phosphorylation in newborn (N) monocytes
[MFI of CD14+CD45+ monocytes]
TLR agonist	Anti-inflammatory	Analyte	p-JNK	p-JNK	p-JNK	p-JNK	p-JNK	p-JNK	p-JNK	p-JNK	p-JNK	p-JNK
		ID#	6490 (N)	4129 (N)	8382 (N)	6693 (N)	4156 (N)	2070 (N)	9505 (N)	5416 (N)	Mean (N)	SEM (N)
LPS	Control		585.45	661.815	279.19	201.59	290.365	169.175	140.9	188.6	314.636	70.169
LPS	PTX		681.99	724.87	255.125	192.835	255.675	157.265	148.92	165.32	322.75	84.4193
LPS	DEX		659.07	616.525	248.47	189.95	234.92	157.92	143.665	181.715	304.029	73.9944
LPS	AZI		647.785	586.43	262.92	207.125	245.88	157.01	151.895	202.685	307.716	69.0886
LPS	PTX + DEX		552.825	377.115	149.655	217.415	256.38	149.825	133.81	188.02	253.131	51.118
LPS	PTX + AZI		590.405	431.035	278.25	162.54	231.11	156.295	138.46	171.28	269.922	56.9613
Control	Control		539.065	352.795	116.945	173.495	190.745	136.255	113.645	165	223.493	52.4962
TLR agonist	Anti-inflammatory	Analyte	p-JNK	p-JNK	p-JNK	p-JNK	p-JNK	p-JNK	p-JNK	p-JNK	p-JNK	p-JNK
		ID#	6490 (N)	4129 (N)	8382 (N)	6693 (N)	4156 (N)	2070 (N)	9505 (N)	5416 (N)	Mean (N)	SEM (N)
R848	Control		891.41	473.59	171.23	246.24	218.74	132.71	128.79	204.97	308.46	91.7811
R848	PTX		861.68	475.9	152.365	185.63	210.915	146.795	126.825	172.495	291.576	90.4739
R848	DEX		814.03	465.63	154.02	170.995	212.47	124.38	133.4	188.175	282.887	85.1505
R848	AZI		825.62	250.07	134.73	177.19	173.45	118.3	131.29	157.33	245.998	84.0582
R848	PTX + DEX		840.6	97.655	110.61	162.255	208.325	161.205	137.31	105.32	227.91	88.4888
R848	PTX + AZI		861.01	96.54	146.2	164.485	203.55	135.835	140.17	140.06	235.981	89.9145
Control	Control		717.68	352.795	116.945	173.495	190.745	136.255	113.645	165	245.82	72.5769

## Sheet: total IKBa
TLR-mediated degradation of IκBα in newborn (N) monocytes
[MFI of CD14+CD45+ monocytes, background is subtracted]
TLR agonist	Anti-inflammatory	Analyte	IκBα	IκBα	IκBα	IκBα	IκBα	IκBα	IκBα	IκBα	IκBα	IκBα
		ID#	6490 (N)	4129 (N)	8382 (N)	6693 (N)	4156 (N)	2070 (N)	9505 (N)	5416 (N)	Mean (N)	SEM (N)
LPS	Control		362.805	365.465	314.18	381.75	379.945	600.5	406.53	341.24	394.052	31.0785
LPS	PTX		358.315	364.115	307.41	361.885	389.685	513.58	372.99	376.415	380.549	20.8382
LPS	DEX		345.06	365.87	318.8	359.93	485.48	520.48	380.975	366.27	392.858	25.1056
LPS	AZI		379.73	368.95	303.695	299.62	441.095	514.75	378.665	369.17	381.959	24.7791
LPS	PTX + DEX		322.455	482.705	334.135	369.9	426.04	490.61	409.475	365.145	400.058	22.4763
LPS	PTX + AZI		286.12	328.635	326.39	333.72	420.36	501.065	361.535	300.34	357.271	25.1094
Control	Control		1638.11	1965.04	1211.51	1620.03	1809.34	1505.14	2425.8	1881.51	1757.06	126.963
TLR agonist	Anti-inflammatory	Analyte	IκBα	IκBα	IκBα	IκBα	IκBα	IκBα	IκBα	IκBα	IκBα	IκBα
		ID#	6490 (N)	4129 (N)	8382 (N)	6693 (N)	4156 (N)	2070 (N)	9505 (N)	5416 (N)	Mean (N)	SEM (N)
R848	Control		423.26	608.635	506	471.84	720.415	530.2	791.66	456.07	563.51	46.8168
R848	PTX		530.105	654	509.43	784.95	703.88	757.675	858.28	389.155	648.434	56.42
R848	DEX		457.085		492.8	701.24	1019.56	785.14	957.71	565.17	711.244	83.8106
R848	AZI		565.385		498.775	844.105	829.29	598.135	790.535	515.105	663.047	57.5896
R848	PTX + DEX		571.56	1006.31	479.51	556	1079.31	954.94	1026.69	501.085	771.925	93.8701
R848	PTX + AZI		529.68	1050.58	573.63	490.845	973.515	819.23	1345.67	585.315	796.058	108.305
Control	Control		1368.56	1721.16	1211.51	1620.03	1809.34	1505.14	2425.8	1881.51	1692.88	131.241

## Sheet: TNF
TLR-mediated intracellular TNF in newborn (N) monocytes
[MFI of CD14+CD45+ monocytes, background is subtracted]
TLR agonist	Anti-inflammatory	Analyte	TNF	TNF	TNF	TNF	TNF	TNF	TNF	TNF	TNF	TNF
		ID#	6490 (N)	4129 (N)	8382 (N)	6693 (N)	4156 (N)	2070 (N)	9505 (N)	5416 (N)	Mean (N)	SEM (N)
LPS	Control		3720.85	14486.3	11027	19514.7	13881.9	7829.94	13123.8	14787.1	12296.4	1697.69
LPS	PTX		1802.4	10192.6	7199.78	15517.6	11324.6	7852.67	7040.57	8898.2	8728.54	1394.68
LPS	DEX		1758.58	9204.5	7218.07	12174.3	9389.81	9217.58	8383.78	7901.87	8156.06	1050.67
LPS	AZI		3133.08	14110.2	16907.3	18902	8289.69	9425.73	14386.6	15118.2	12534.1	1833.84
LPS	PTX + DEX		953.22	6583.04	4475.37	12260.1	7529.61	8052.23	5388.85	7762.95	6625.67	1151.27
LPS	PTX + AZI		1319.4	9434.41	7455.33	14685.4	6821.73	11958.7	7451.79	9943.89	8633.84	1399.01
Control	Control		1016.65	8545.03	8096.05	12039.2	6485.3	7972.75	5674.45	10617.5	7555.87	1182.95
TLR agonist	Anti-inflammatory	Analyte	TNF	TNF	TNF	TNF	TNF	TNF	TNF	TNF	TNF	TNF
		ID#	6490 (N)	4129 (N)	8382 (N)	6693 (N)	4156 (N)	2070 (N)	9505 (N)	5416 (N)	Mean (N)	SEM (N)
R848	Control		24468.2	56460.2	71723.1	96079.8		29272.2	37203.8	72526.7	55390.6	9983.65
R848	PTX		13319.1	39109.4	35136.4	59611.2		19532.5	27823.4	39754.7	33469.5	5752.09
R848	DEX		6040.23	16295	29742	27710.2		12013	22035.1	23150.5	19569.4	3234.92
R848	AZI		7814.43	23712.4	45586.4	79500.1		15310.8	42646	44580.6	37021.5	9087.02
R848	PTX + DEX		3391.16	12309.4	11791	19435.1		4597.34	10189.7	13684.1	10771.1	2069.47
R848	PTX + AZI		3792.11	11258.7	17068.5	41572.3		8276.49	20210.9	24444.4	18089.1	4742.76
Control	Control		1388.5	8545.03	8096.05	12039.2		7972.75	5674.45	10617.5	7761.93	1311.1

## Sheet: IL-1b
TLR-mediated intracellular IL-1β in newborn (N) monocytes
[MFI of CD14+CD45+ monocytes, background is subtracted]
TLR agonist	Anti-inflammatory	Analyte	IL-1β	IL-1β	IL-1β	IL-1β	IL-1β	IL-1β	IL-1β	IL-1β	IL-1β	IL-1β
		ID#	6490 (N)	4129 (N)	8382 (N)	6693 (N)	4156 (N)	2070 (N)	9505 (N)	5416 (N)	Mean (N)	SEM (N)
LPS	Control		7687.44	4600.05	3939.6	7199.46	5521.1	14198.7	6211.06	4928.1	6785.69	1151.04
LPS	PTX		5167.95	2540.83	1493.76	5355.2	4176.19	5531.68	3460.69	3003.45	3841.22	518.763
LPS	DEX		618.68	0	118.34	18.49	0	878.115	143.52	745.675	315.352	130.196
LPS	AZI		6961.04	5462.76	5466.68	7171.24	5419.05	13763.2	6922.66	4579.49	6968.27	1025.06
LPS	PTX + DEX		195.5	25.42	0	0	0	262.68	4.42	417.27	113.161	56.6249
LPS	PTX + AZI		4367.24	4875.07	1899.82	4253.59	3488.15	5769.47	2776.28	2723.64	3769.16	452.552
Control	Control		11.18	0	0	0	0	76.275	0	0	10.9319	9.43665
TLR agonist	Anti-inflammatory	Analyte	IL-1β	IL-1β	IL-1β	IL-1β	IL-1β	IL-1β	IL-1β	IL-1β	IL-1β	IL-1β
		ID#	6490 (N)	4129 (N)	8382 (N)	6693 (N)	4156 (N)	2070 (N)	9505 (N)	5416 (N)	Mean (N)	SEM (N)
R848	Control		8030.38	9425.19	8267.07	7626.14	3624.17	8618.44	10458.1	7897.98	7993.43	704.904
R848	PTX		6163.1	6303.77	6297.36	3277.52	2442.93	7188.54	9052.3	6493.19	5902.34	746.037
R848	DEX		1968.22	628.545	1787.77	1289.78	82.505	1640.97	1932.14	2132.61	1432.82	256.545
R848	AZI		5183.09	3543.32	6001.37	6804.35	1650.6	8036.61	9367.16	6996.56	5947.88	873.456
R848	PTX + DEX		752.705	428.495	526.45	675.445	0	345.825	846.885	1321.68	612.185	138.165
R848	PTX + AZI		5677.99	1714.07	2757.9	6815.99	1354.14	5038.26	7239.75	5063.45	4457.69	796.683
Control	Control		10.135	0	0	0	0	76.275	0	0	10.8013	9.43706

## Sheet: IL-6
TLR-mediated intracellular IL-6 in newborn (N) monocytes
[MFI of CD14+CD45+ monocytes, background is subtracted]
TLR agonist	Anti-inflammatory	Analyte	IL-6	IL-6	IL-6	IL-6	IL-6	IL-6	IL-6	IL-6	IL-6	IL-6
		ID#	6490 (N)	4129 (N)	8382 (N)	6693 (N)	4156 (N)	2070 (N)	9505 (N)	5416 (N)	Mean (N)	SEM (N)
LPS	Control		6172.86	18484	5944.23	8013.25	12520	11205.4	11315.6	6382.35	10004.7	1521.53
LPS	PTX		5486.04	27203.4	10286.4	9786.81	13694.3	19012.1	15911.5	8645.31	13753.2	2447.35
LPS	DEX		949.505	3721.36	1140.9	2097.28	2458.44	3125.37	2226.96	1231.22	2118.88	348.983
LPS	AZI		4780.07	17423	5868.38	7578.2	7525.5	10176.5	10284.9	6097.07	8716.71	1424.14
LPS	PTX + DEX		856.1	2671.53	840.71	1815.22	1559.14	3790.8	1739.34	995.68	1783.56	359.582
LPS	PTX + AZI		6696.59	18456.3	8785.33	9761.78	11703.9	21845.9	12413.3	7325.38	12123.6	1909.02
Control	Control		0	225.075	154.06	521.235	300.145	323.92	89.535	334.8	243.596	57.7069
TLR agonist	Anti-inflammatory	Analyte	IL-6	IL-6	IL-6	IL-6	IL-6	IL-6	IL-6	IL-6	IL-6	IL-6
		ID#	6490 (N)	4129 (N)	8382 (N)	6693 (N)	4156 (N)	2070 (N)	9505 (N)	5416 (N)	Mean (N)	SEM (N)
R848	Control		19164.3	31866.1	16093.9	31287.8		28453.1	14033	19353	22893	2816.06
R848	PTX		23842.4	41004.7	25068.2	36852.3		47429.2	26377.1	23700	32039.1	3644.24
R848	DEX		3116.88	7780.7	4970.51	6707.97		5898.99	6064.07	4457.61	5570.96	580.417
R848	AZI		7559.14	20286.8	12152	23570.1		29870.7	16795.5	12550.3	17540.6	2886.97
R848	PTX + DEX		2553.66	5904.12	3608.09	7269.68		3365.55	4707.58	3009.17	4345.4	647.555
R848	PTX + AZI		7785.95	9655.34	12469.6	29708.5		24540.9	22182.5	13644.3	17141	3146.12
Control	Control		21.47	225.075	154.06	521.235		323.92	89.535	334.8	238.585	64.2006

## Sheet: IL-10
TLR-mediated intracellular IL-10 in newborn (N) monocytes
[MFI of CD14+CD45+ monocytes, background is subtracted]
TLR agonist	Anti-inflammatory	Analyte	IL-10	IL-10	IL-10	IL-10	IL-10	IL-10	IL-10	IL-10	IL-10	IL-10
		ID#	6490 (N)	4129 (N)	8382 (N)	6693 (N)	4156 (N)	2070 (N)	9505 (N)	5416 (N)	Mean (N)	SEM (N)
LPS	Control		350.755	198.855	121.28	236.68	233.14	360.69	863.75	678.26	380.426	91.2275
LPS	PTX		364.71	204.15	138.72	238.465	224.57	551.47	856.025	620.165	399.784	89.0539
LPS	DEX		406.365	216.7	152.47	216.665	207.36	611.97	997.46	636.695	430.711	104.881
LPS	AZI		377.86	205.92	170.305	234.26	217.33	544.655	1019	829.23	449.821	113.407
LPS	PTX + DEX		354.155	175.66	141.755	226.38	175.845	587.8	748.705	646.305	382.076	86.0305
LPS	PTX + AZI		331.035	182.44	140.37	223.48	198.17	720.485	770.375	755.14	415.187	99.6026
Control	Control		253.53	113.82	97.335	165.145	150.34	631.715	642.095	493.59	318.446	82.4078
TLR agonist	Anti-inflammatory	Analyte	IL-10	IL-10	IL-10	IL-10	IL-10	IL-10	IL-10	IL-10	IL-10	IL-10
		ID#	6490 (N)	4129 (N)	8382 (N)	6693 (N)	4156 (N)	2070 (N)	9505 (N)	5416 (N)	Mean (N)	SEM (N)
R848	Control		429.255	190.18	176.485	252.145		423.93	660.735	789.325	417.436	89.2697
R848	PTX		321.165	193.885	148.735	191.795		572.55	886.25	684.345	428.389	108.738
R848	DEX		328.935	267.4	270.115	247.025		515.375	1191.17	799.295	517.045	135.023
R848	AZI		377.91	251.575	195.875	198.95		589.235	1090.9	861.345	509.398	133.347
R848	PTX + DEX		433.285	284.76	220.825	253.365		378.875	934.445	735.145	462.957	102.196
R848	PTX + AZI		317.33	222.28	171.82	203.39		489.275	984.42	740.43	446.992	117.422
Control	Control		202.8	113.82	97.335	165.145		631.715	642.095	493.59	335.214	92.483

## Sheet: TLR4
LPS-induced TLR4 expression in newborn (N) monocytes
[MFI of CD14+CD45+ monocytes, background is subtracted]
TLR agonist	Anti-inflammatory	Analyte	TLR4	TLR4	TLR4	TLR4	TLR4	TLR4	TLR4	TLR4	TLR4	TLR4
		ID#	6490 (N)	4129 (N)	8382 (N)	6693 (N)	4156 (N)	2070 (N)	9505 (N)	5416 (N)	Mean (N)	SEM (N)
LPS	Control		1167.43	1474.83	1050.75	2178.41	2668.19	1250.47	1762.77	323.49	1484.54	255.355
LPS	PTX		1141.35	1795.23	1182.99	2452.03	1684.06	1450.16	1903.76	779.735	1548.66	185.253
LPS	DEX		1410.31	2087.24	1561.67	2893.03	1998.42	1645.28	2180.27	1026.83	1850.38	201.391
LPS	AZI		1020.34	1427.32	1087.17	1972.9	1354.17	1168.99	1639.65	823.98	1311.82	130.484
LPS	PTX + DEX		1341.61	2129.5	1519.04	2825.18	1896.66	1575.12	2296.4	514.56	1762.26	246.255
LPS	PTX + AZI		998.515	1560.42	1097.49	1926.57	1329.38	1278.22	2014.46	696.665	1362.72	160.17
Control	Control		1529.08	2059.5	1540.32	2889.6	2114.7	2121.97	2762.9	1132.1	2018.77	214.995

## Sheet: TLR7
R848-induced TLR7 expression in newborn (N) monocytes
[MFI of CD14+CD45+ monocytes, background is subtracted]
TLR agonist	Anti-inflammatory	Analyte	TLR7	TLR7	TLR7	TLR7	TLR7	TLR7	TLR7	TLR7	TLR7	TLR7
		ID#	6490 (N)	4129 (N)	8382 (N)	6693 (N)	4156 (N)	2070 (N)	9505 (N)	5416 (N)	Mean (N)	SEM (N)
R848	Control		631.575		792.945	627.2	1019.92	528.55	747.255	162.155	644.229	100.013
R848	PTX		445.955		418.31	548.17	966.435	513.895	509.285	162.13	509.169	90.4122
R848	DEX		575.24		524.725	607.33	975.345	624.715	653.305	161.64	588.9	90.2333
R848	AZI		588.17		860.385	646.025	885.04	685.985	721.67	156.01	649.041	91.7807
R848	PTX + DEX		588.97		499.21	578.48	743.21	422.37	767.435	175.84	539.359	76.3778
R848	PTX + AZI		641.695		585.67	552.245	859.455	585.855	668.51	182.655	582.298	76.9072
Control	Control		583.94		469.87	384.705	620.055	701.77	473.66	194.75	489.821	63.5305

[truncated: 1 more sheets: TLR8]
