# Supplementary material for: Pentoxifylline, dexamethasone and azithromycin demonstrate distinct age-dependent and synergistic inhibition of TLR- and inflammasome-mediated cytokine production in human newborn and adult blood in vitro
Source: PLoS One. 2018 May 1;13(5):e0196352. doi: 10.1371/journal.pone.0196352 (PMC5929513; doi:10.1371/journal.pone.0196352)
Supplement: S7 Data file — (XLSX) [file pone.0196352.s020.xlsx]

## Sheet: 1H LPS stimulation
LPS-induced mRNA expression in newborn (N) and adult (A) whole blood, treated with PTX, DEX, or AZI, alone or in combination
[expressed as DD CT values, normalized to unstimulated control samples, defined as DD CT = 0]
ID#	TLR agonist	Gene assay	Culture duration [hrs]	PTX	DEX	AZI	PTX + DEX	PTX + AZI	Control
6099 (A)	LPS	TNF	1	-1.62264	-1.59868	-1.67531	-0.867015	-0.222501	-1.6786
9862 (A)	LPS	TNF	1	-2.63135	-2.91921	-3.6082	-1.88136	-2.60446	-3.45458
6499 (A)	LPS	TNF	1	-3.27	-3.40563	-4.00196	-2.31803	-2.99695	-4.01919
7464 (A)	LPS	TNF	1	-3.64481	-3.73872	-4.38716	-3.04317	-3.6208	-4.38564
3958 (A)	LPS	TNF	1	-1.86854	-2.29223	-3.57813	-1.57605	-2.239	-2.9647
8557 (N)	LPS	TNF	1	-4.76143	-5.34179	-6.25024	-4.28897	-4.80483	-6.11299
2060 (N)	LPS	TNF	1	-4.14283	-4.62081	-4.79791	-3.02968	-3.68682	-5.3428
6109 (N)	LPS	TNF	1	-5.44158	-6.49997	-5.60502	-4.71464	-5.07245	-5.99838
6884 (N)	LPS	TNF	1	-5.24118	-5.17248	-5.05941	-2.77879	-2.26535	-4.36143
2465 (N)	LPS	TNF	1	-4.29759	-4.59579	-4.85687	-3.34034	-3.21149	-4.71632
ID#	TLR agonist	Gene assay	Culture duration [hrs]	PTX	DEX	AZI	PTX + DEX	PTX + AZI	Control
6099 (A)	LPS	IL1b	1	-2.69513	-2.58439	-2.81331	-2.63299	-2.50766	-2.70803
9862 (A)	LPS	IL1b	1	-4.20877	-3.83674	-3.97903	-3.76649	-3.95811	-3.89556
6499 (A)	LPS	IL1b	1	-6.21613	-5.78338	-5.8694	-5.53122	-5.72454	-5.71536
7464 (A)	LPS	IL1b	1	-6.79532	-6.33165	-6.62708	-6.41898	-6.53784	-6.57788
3958 (A)	LPS	IL1b	1	-3.78019	-3.48784	-4.00318	-3.44781	-3.68774	-3.71881
8557 (N)	LPS	IL1b	1	-5.27572	-4.92338	-5.38041	-4.94806	-5.03899	-5.37933
2060 (N)	LPS	IL1b	1	-6.35394	-5.86495	-5.80757	-5.46228	-5.79807	-6.05022
6109 (N)	LPS	IL1b	1	-7.71592	-7.44539	-7.00865	-6.82927	-6.89694	-6.86634
6884 (N)	LPS	IL1b	1	-4.55286	-4.55154	-4.57526	-3.88296	-3.54884	-4.09175
2465 (N)	LPS	IL1b	1	-5.36015	-5.11395	-5.29448	-4.77655	-4.49647	-4.76927
ID#	TLR agonist	Gene assay	Culture duration [hrs]	PTX	DEX	AZI	PTX + DEX	PTX + AZI	Control
6099 (A)	LPS	IL6	1	-7.27595	-7.32782	-7.47683	-7.42882	-7.3402	-7.27752
9862 (A)	LPS	IL6	1	-7.53215	-6.88704	-7.04206	-7.27888	-7.2728	-7.31777
6499 (A)	LPS	IL6	1	-7.86278	-7.21947	-7.14394	-7.20338	-7.36807	-7.22019
7464 (A)	LPS	IL6	1	-10.4994	-10.0969	-10.2381	-10.5879	-10.5859	-10.6267
3958 (A)	LPS	IL6	1	-7.2708	-6.47546	-7.44413	-7.0094	-7.28773	-7.42097
8557 (N)	LPS	IL6	1	-10.5467	-10.1889	-10.84	-10.2487	-10.4368	-10.9663
2060 (N)	LPS	IL6	1	-7.4366	-6.84886	-6.13832	-6.38223	-6.33413	-7.28906
6109 (N)	LPS	IL6	1	-12.7772	-12.6	-9.93848	-11.8069	-12.045	-11.9218
6884 (N)	LPS	IL6	1	-8.90379	-8.45909	-8.33318	-7.39113	-7.06508	-7.69695
2465 (N)	LPS	IL6	1	-10.166	-9.28738	-9.4833	-9.05737	-8.99532	-9.06094
ID#	TLR agonist	Gene assay	Culture duration [hrs]	PTX	DEX	AZI	PTX + DEX	PTX + AZI	Control
6099 (A)	LPS	IL10	1	-0.207116	0.22282	-0.2651	-1.57745	-2.2719	-0.0912361
9862 (A)	LPS	IL10	1	-2.6109	-2.67096	-1.56024	-4.33751	-2.78405	-1.14836
6499 (A)	LPS	IL10	1	-1.12451	-2.14441	-0.109728	-3.02351	-1.47649	-0.0925833
7464 (A)	LPS	IL10	1	-1.40977	-1.76775	-0.552192	-2.71377	-1.55016	-0.424197
3958 (A)	LPS	IL10	1	-1.45639	-1.40975	-1.3499	-3.25689	-2.17521	-0.166187
8557 (N)	LPS	IL10	1	-2.06055	-3.1113	-1.55358	-3.55314	-2.17522	-1.88365
2060 (N)	LPS	IL10	1	0.07794	-0.385202	2.35445	0.0161082	0.842552	1.42242
6109 (N)	LPS	IL10	1	-2.11298	-2.96308	-0.52635	-3.02814	-1.73084	-0.323834
6884 (N)	LPS	IL10	1	2.92467	3.19409	3.86316	2.7891	0.857402	3.29922
2465 (N)	LPS	IL10	1	0.560111	0.469674	1.78063	-1.22876	1.65569	3.12252
ID#	TLR agonist	Gene assay	Culture duration [hrs]	PTX	DEX	AZI	PTX + DEX	PTX + AZI	Control
6099 (A)	LPS	DUSP1	1	-0.202721	-0.287004	-0.358742	-0.639578	-0.968433	-0.312386
9862 (A)	LPS	DUSP1	1	-0.215605	-0.830472	0.0798594	-0.901293	-0.231602	0.0605246
6499 (A)	LPS	DUSP1	1	-0.203141	-0.395051	-0.245237	-0.420372	-0.20766	0.0219161
7464 (A)	LPS	DUSP1	1	1.19629	0.640849	1.57977	0.536484	1.28802	1.6535
3958 (A)	LPS	DUSP1	1	-0.561317	-0.909461	-0.718558	-1.13261	-0.342583	-0.0380077
8557 (N)	LPS	DUSP1	1	-0.0845985	-1.93311	-1.22655	-2.06539	-1.22036	-1.28918
2060 (N)	LPS	DUSP1	1	-0.24391	-0.291144	-0.434367	-0.303786	-0.266195	-0.138388
6109 (N)	LPS	DUSP1	1	-2.04275	-2.3777	-1.68129	-2.50872	-1.68575	-1.32061
6884 (N)	LPS	DUSP1	1	0.0538871	0.0566228	0.0854187	-0.276121	-1.2231	0.0344156
2465 (N)	LPS	DUSP1	1	0.478363	0.264772	-0.0958222	0.424276	0.191693	0.253099
ID#	TLR agonist	Gene assay	Culture duration [hrs]	PTX	DEX	AZI	PTX + DEX	PTX + AZI	Control
6099 (A)	LPS	NFKB1	1	0.344283	0.290821	0.368287	0.0454744	0.166541	0.186647
9862 (A)	LPS	NFKB1	1	-0.870806	-0.248554	-0.435231	-1.06314	-0.977288	-0.39544
6499 (A)	LPS	NFKB1	1	-0.252732	0.375598	0.630141	0.104067	0.169045	0.713308
7464 (A)	LPS	NFKB1	1	-1.25307	-0.755272	-0.89606	-1.16878	-1.3808	-1.0448
3958 (A)	LPS	NFKB1	1	-0.170109	0.0964553	-0.931926	-0.338946	-0.556506	-0.266105
8557 (N)	LPS	NFKB1	1	-1.50739	-0.980336	-1.18925	-1.18634	-1.1374	-1.22829
2060 (N)	LPS	NFKB1	1	-0.614003	0.16872	0.29549	-0.0831483	0.0125758	-0.535686
6109 (N)	LPS	NFKB1	1	-2.59784	-2.19253	-0.800969	-1.83095	-1.80751	-1.364
6884 (N)	LPS	NFKB1	1	0.406305	0.661598	0.853722	0.86179	0.815112	0.991623
2465 (N)	LPS	NFKB1	1	-1.79315	0.0744902	-0.354602	-1.02421	0.0478268	-0.123572
ID#	TLR agonist	Gene assay	Culture duration [hrs]	PTX	DEX	AZI	PTX + DEX	PTX + AZI	Control
6099 (A)	LPS	RELA	1	1.10188	1.16227	1.1501	1.03107	1.02122	0.969531
9862 (A)	LPS	RELA	1	0.0205599	0.372538	0.346331	0.143318	0.0843296	0.27779
6499 (A)	LPS	RELA	1	0.301325	0.608878	0.985948	0.753769	0.872196	1.02756
7464 (A)	LPS	RELA	1	-0.104085	0.217298	0.183211	0.050787	-0.0292676	-0.0884641
3958 (A)	LPS	RELA	1	0.609615	0.579933	-0.224758	0.635005	0.358376	0.58112
8557 (N)	LPS	RELA	1	-0.0697206	0.0821514	-0.0323308	-0.101547	-0.0377852	-0.103958
2060 (N)	LPS	RELA	1	0.0900459	0.188681	0.550386	0.698102	0.357281	0.23382
6109 (N)	LPS	RELA	1	-1.59309	-1.97559	0.0561784	-1.43504	-1.10868	-0.940251
6884 (N)	LPS	RELA	1	1.02113	1.30633	1.55739	1.21152	1.35275	1.2615
2465 (N)	LPS	RELA	1	-0.267909	1.30223	0.754266	0.307536	1.46691	1.3573
ID#	TLR agonist	Gene assay	Culture duration [hrs]	PTX	DEX	AZI	PTX + DEX	PTX + AZI	Control
6099 (A)	LPS	NFKBIA	1	-1.11969	-1.04802	-1.04501	-1.27081	-1.13397	-1.01796
9862 (A)	LPS	NFKBIA	1	-2.24299	-2.13131	-2.17704	-2.28123	-2.24278	-2.01929
6499 (A)	LPS	NFKBIA	1	-2.87993	-2.81487	-2.55962	-2.71915	-2.63262	-2.51832
7464 (A)	LPS	NFKBIA	1	-3.86032	-3.8278	-3.90038	-3.88825	-3.85894	-3.71782
3958 (A)	LPS	NFKBIA	1	-1.39619	-1.4978	-2.17214	-1.51819	-1.62791	-1.52542
8557 (N)	LPS	NFKBIA	1	-4.54529	-4.41764	-4.58326	-4.22734	-4.21244	-4.48252
2060 (N)	LPS	NFKBIA	1	-4.4007	-4.29668	-4.03914	-3.82656	-4.04284	-4.13249
6109 (N)	LPS	NFKBIA	1	-4.97341	-5.69286	-4.17174	-4.93963	-4.8276	-4.62781
6884 (N)	LPS	NFKBIA	1	-3.37658	-3.72924	-3.72472	-3.33641	-3.49663	-3.4332
2465 (N)	LPS	NFKBIA	1	-3.35187	-2.68317	-2.86887	-3.39118	-2.76778	-2.79098
ID#	TLR agonist	Gene assay	Culture duration [hrs]	PTX	DEX	AZI	PTX + DEX	PTX + AZI	Control
6099 (A)	LPS	CASP1	1	0.638135	0.711429	0.557856	0.559516	0.638987	0.569338
9862 (A)	LPS	CASP1	1	-0.0703246	0.243158	0.266875	0.178757	0.140126	0.382202
6499 (A)	LPS	CASP1	1	0.685432	0.697675	1.2414	1.18899	1.15948	1.17133
7464 (A)	LPS	CASP1	1	0.0963179	0.277076	-0.0859076	0.122032	-0.138885	0.304949
3958 (A)	LPS	CASP1	1	0.389654	0.0922228	-0.733404	0.168919	0.0886491	0.0796738
8557 (N)	LPS	CASP1	1	-0.888219	-0.567262	-0.846769	-0.451942	-0.423894	-0.72987
2060 (N)	LPS	CASP1	1	-0.382438	-0.0418453	0.66748	0.552596	0.484554	0.130982
6109 (N)	LPS	CASP1	1	-0.631621	-0.679823	-0.918659	0.0634804	0.12553	0.0203813
6884 (N)	LPS	CASP1	1	0.429799	0.713967	0.725251	1.06701	1.01756	0.706231
2465 (N)	LPS	CASP1	1	-1.16233	0.39823	-0.221896	-0.526424	0.611193	0.605312
ID#	TLR agonist	Gene assay	Culture duration [hrs]	PTX	DEX	AZI	PTX + DEX	PTX + AZI	Control
6099 (A)	LPS	TLR4	1	0.785056	0.950448	0.716214	0.595371	0.355804	0.858067
9862 (A)	LPS	TLR4	1	-0.742001	-0.338333	0.235361	-0.644822	-0.317254	0.199455
6499 (A)	LPS	TLR4	1	0.115254	0.0774625	1.20533	0.319426	0.79196	1.1248
7464 (A)	LPS	TLR4	1	-0.224382	0.14267	0.422321	-0.0298176	0.175958	0.465975
3958 (A)	LPS	TLR4	1	0.0369657	-0.0220776	0.0637512	0.028663	0.205357	0.339839
8557 (N)	LPS	TLR4	1	-0.522034	-0.409699	-0.219264	-0.175808	0.150214	-0.243296
2060 (N)	LPS	TLR4	1	-0.758207	-0.204955	0.320956	0.10973	0.0438169	-0.0891342
6109 (N)	LPS	TLR4	1	-0.97459	-1.22524	0.0266476	-0.420788	-0.169778	0.0219618
6884 (N)	LPS	TLR4	1	0.562384	0.789708	0.95955	0.980757	0.818374	0.839568
2465 (N)	LPS	TLR4	1	-0.753497	1.07247	0.586261	0.122254	1.06138	1.03632
ID#	TLR agonist	Gene assay	Culture duration [hrs]	PTX	DEX	AZI	PTX + DEX	PTX + AZI	Control
6099 (A)	LPS	TLR7	1	0.691889	0.504184	0.408112	1.25754	1.60005	0.423947
9862 (A)	LPS	TLR7	1	0.779965	0.603891	0.10821	1.53155	1.07999	0.518737
6499 (A)	LPS	TLR7	1	0.841749	0.555681	0.513667	1.83907	1.37946	0.852661
7464 (A)	LPS	TLR7	1	0.986647	0.823757	0.166583	1.52202	0.854955	0.047046
3958 (A)	LPS	TLR7	1	0.800762	0.805738	0.204011	1.71751	0.834394	0.304421
8557 (N)	LPS	TLR7	1	0.835074	0.612508	-0.220018	1.3465	0.751975	-0.0951576
2060 (N)	LPS	TLR7	1	0.715456	0.967899	1.31008	2.53197	2.05602	-0.0585766
6109 (N)	LPS	TLR7	1	-0.725051	-1.86081	-0.71334	-0.0630633	-0.0807737	-0.223544
6884 (N)	LPS	TLR7	1	0.993736	1.55209	1.73629	2.94941	3.05787	1.67308
2465 (N)	LPS	TLR7	1	-0.813628	-1.24828	-0.758769	0.306441	0.915223	-0.785734
ID#	TLR agonist	Gene assay	Culture duration [hrs]	PTX	DEX	AZI	PTX + DEX	PTX + AZI	Control
6099 (A)	LPS	TLR8	1	2.11333	1.96429	1.86675	2.13535	2.18162	1.92109
9862 (A)	LPS	TLR8	1	1.25014	1.15819	1.41284	1.43708	1.65265	1.54999
6499 (A)	LPS	TLR8	1	1.53248	1.26937	1.93788	1.94228	2.3634	2.16974
7464 (A)	LPS	TLR8	1	1.48242	1.43075	1.52476	1.57967	1.71011	1.38094
3958 (A)	LPS	TLR8	1	1.25773	1.09216	1.17261	1.3657	1.5404	1.35828
8557 (N)	LPS	TLR8	1	0.882725	0.332356	0.54459	0.815997	1.16253	0.79909
2060 (N)	LPS	TLR8	1	1.44387	1.13892	1.7729	1.84838	1.94449	1.1824
6109 (N)	LPS	TLR8	1	-1.16372	-2.13097	1.00847	-0.8261	-0.307448	-0.353865
6884 (N)	LPS	TLR8	1	1.64517	1.78274	1.86641	1.78536	1.601	1.54461
2465 (N)	LPS	TLR8	1	1.2488	2.89929	2.28459	1.74734	2.79763	2.7

## Sheet: 1H R848 stimulation
R848-induced mRNA expression in newborn (N) and adult (A) whole blood, treated with PTX, DEX, or AZI, alone or in combination
[expressed as DD CT values, normalized to unstimulated control samples, defined as DD CT = 0]
ID#	TLR agonist	Gene assay	Culture duration [hrs]	PTX	DEX	AZI	PTX + DEX	PTX + AZI	Control
6099 (A)	R848	TNF	1	-2.86261	-2.88695	-2.87316	-2.14352	-2.07914	-2.69763
9862 (A)	R848	TNF	1	-4.57322	-4.32025	-4.44785	-3.827	-3.78497	-4.62591
6499 (A)	R848	TNF	1	-5.87696	-5.81265	-5.85365	-4.9066	-4.6024	-6.04031
7464 (A)	R848	TNF	1	-5.8666	-5.24089	-5.09528	-5.03441	-4.29229	-5.55149
3958 (A)	R848	TNF	1	-3.37234	-3.06388	-3.84551	-3.03081	-3.05766	-3.90407
8557 (N)	R848	TNF	1	-7.05899	-7.05333	-7.38159	-6.65209	-7.63736	-6.68332
2060 (N)	R848	TNF	1	-6.91443	-6.47217	-7.00534	-5.75374	-6.21156	-6.83516
6109 (N)	R848	TNF	1	-7.9062	-8.40117	-8.198	-6.66506	-7.70162	-8.62653
6884 (N)	R848	TNF	1	-3.71771	-3.75931	-3.65236	-1.91187	-1.06283	-3.62345
2465 (N)	R848	TNF	1	1.46564	0.0335464	-0.0601845	2.18183	1.29403	0.0385246
ID#	TLR agonist	Gene assay	Culture duration [hrs]	PTX	DEX	AZI	PTX + DEX	PTX + AZI	Control
6099 (A)	R848	IL1b	1	-3.08674	-2.9141	-3.04041	-2.73997	-2.698	-2.83605
9862 (A)	R848	IL1b	1	-4.69411	-4.25265	-4.26792	-4.13598	-4.0105	-4.26082
6499 (A)	R848	IL1b	1	-7.03961	-6.66981	-6.4568	-6.32446	-5.95181	-6.63317
7464 (A)	R848	IL1b	1	-8.01546	-7.12337	-6.85387	-7.31189	-6.48897	-7.18304
3958 (A)	R848	IL1b	1	-4.18281	-3.56104	-3.97697	-3.7505	-3.72617	-4.03475
8557 (N)	R848	IL1b	1	-5.54631	-5.42725	-5.64317	-5.38018	-5.61141	-5.37911
2060 (N)	R848	IL1b	1	-7.63029	-7.05978	-7.38549	-6.90791	-7.20664	-7.21443
6109 (N)	R848	IL1b	1	-8.3224	-8.15339	-8.09032	-7.00918	-7.95796	-8.48237
6884 (N)	R848	IL1b	1	-4.21056	-4.17682	-4.13145	-3.95864	-3.58523	-4.03629
2465 (N)	R848	IL1b	1	-0.416463	-0.453404	-0.0931377	0.26818	0.0234636	0.0346616
ID#	TLR agonist	Gene assay	Culture duration [hrs]	PTX	DEX	AZI	PTX + DEX	PTX + AZI	Control
6099 (A)	R848	IL6	1	-7.07087	-7.08942	-7.20994	-6.98902	-7.1816	-6.78688
9862 (A)	R848	IL6	1	-7.98801	-7.06215	-6.75949	-7.41603	-7.24324	-7.26773
6499 (A)	R848	IL6	1	-9.56194	-8.40179	-7.87469	-8.43841	-7.82924	-8.95656
7464 (A)	R848	IL6	1	-11.6307	-9.95302	-9.51293	-10.7812	-9.79751	-10.6746
3958 (A)	R848	IL6	1	-7.16013	-5.94144	-6.61248	-6.96882	-6.82735	-6.91179
8557 (N)	R848	IL6	1	-11.3249	-10.704	-10.7776	-10.7243	-11.1734	-10.8714
2060 (N)	R848	IL6	1	-10.2766	-9.21626	-9.48763	-8.89409	-9.48697	-9.14233
6109 (N)	R848	IL6	1	-13.4619	-13.5286	-12.8993	-11.7835	-13.2747	-13.8813
6884 (N)	R848	IL6	1	-8.29732	-8.18345	-8.01554	-7.9002	-7.52627	-7.78136
2465 (N)	R848	IL6	1	-0.442937	-0.104256	0.23544	0.561658	-0.131346	0.179871
ID#	TLR agonist	Gene assay	Culture duration [hrs]	PTX	DEX	AZI	PTX + DEX	PTX + AZI	Control
6099 (A)	R848	IL10	1	1.54383	1.26243	1.6257	-0.349717	-1.05132	0.670151
9862 (A)	R848	IL10	1	-0.848979	-1.56133	-0.159058	-2.8698	-1.25557	0.283809
6499 (A)	R848	IL10	1	-0.676736	-2.47785	-0.420601	-2.85179	-0.514642	0.354494
7464 (A)	R848	IL10	1	-0.453688	-1.91745	0.0406151	-3.09062	-0.902091	0.699235
3958 (A)	R848	IL10	1	-0.0961056	-0.623892	0.0134767	-1.8458	-0.376312	0.586045
8557 (N)	R848	IL10	1	-1.09491	-2.01126	-0.133286	-2.96694	-1.09585	-0.525284
2060 (N)	R848	IL10	1	0.617183	-0.506299	1.38956	0.14045	0.683509	2.08457
6109 (N)	R848	IL10	1	-0.770126	-2.54601	-1.00589	-1.96487	-1.54524	0.117655
6884 (N)	R848	IL10	1	2.21637	2.14366	2.467	1.58638	0.36688	2.6531
2465 (N)	R848	IL10	1	-1.89885	-1.01222	0.439696	-1.89291	-0.0980568	0.0214831
ID#	TLR agonist	Gene assay	Culture duration [hrs]	PTX	DEX	AZI	PTX + DEX	PTX + AZI	Control
6099 (A)	R848	DUSP1	1	-0.0469786	-0.224426	-0.330004	-0.414815	-1.30238	-0.183211
9862 (A)	R848	DUSP1	1	-1.14318	-1.63645	-0.726758	-1.79068	-1.03787	-0.620879
6499 (A)	R848	DUSP1	1	-0.490667	-0.484891	-0.524428	-0.718229	-0.599228	-0.261984
7464 (A)	R848	DUSP1	1	1.03042	0.00670369	1.08343	0.0471427	1.0031	1.40156
3958 (A)	R848	DUSP1	1	-0.774579	-1.33978	-0.429542	-1.68916	-0.482981	-0.143167
8557 (N)	R848	DUSP1	1	-1.36486	-1.97623	-1.18078	-2.18208	-1.24492	-1.09852
2060 (N)	R848	DUSP1	1	-0.117142	-0.148867	-0.22064	-0.203428	-0.105126	-0.0658385
6109 (N)	R848	DUSP1	1	-2.69783	-3.09534	-1.95665	-2.76707	-2.49202	-2.31971
6884 (N)	R848	DUSP1	1	0.878958	0.812178	0.86961	0.0759328	-0.631161	0.604382
2465 (N)	R848	DUSP1	1	0.549419	0.854867	0.600313	0.865095	0.665824	0.757419
ID#	TLR agonist	Gene assay	Culture duration [hrs]	PTX	DEX	AZI	PTX + DEX	PTX + AZI	Control
6099 (A)	R848	NFKB1	1	0.086366	0.0545883	0.0426579	-0.0225442	-0.146372	0.103535
9862 (A)	R848	NFKB1	1	-1.71885	-0.822094	-0.757211	-1.3415	-1.18116	-0.735759
6499 (A)	R848	NFKB1	1	-1.40637	-0.993359	-0.716742	-0.787614	-0.853622	-1.03409
7464 (A)	R848	NFKB1	1	-2.92052	-1.68617	-1.54439	-2.4723	-1.83842	-1.88805
3958 (A)	R848	NFKB1	1	-0.544954	0.071895	-0.674833	-0.854775	-0.695148	-0.529106
8557 (N)	R848	NFKB1	1	-2.07028	-1.65561	-1.47822	-1.8639	-1.83741	-1.71258
2060 (N)	R848	NFKB1	1	-1.42581	-0.676914	-0.811238	-0.880006	-0.943318	-0.620523
6109 (N)	R848	NFKB1	1	-3.58405	-3.55607	-3.24257	-2.06403	-3.19133	-3.87829
6884 (N)	R848	NFKB1	1	0.873385	0.879896	1.02854	0.70388	0.688576	1.11761
2465 (N)	R848	NFKB1	1	-1.94816	0.866539	0.458174	-0.17201	0.134973	0.0828349
ID#	TLR agonist	Gene assay	Culture duration [hrs]	PTX	DEX	AZI	PTX + DEX	PTX + AZI	Control
6099 (A)	R848	RELA	1	1.10191	1.01053	1.09985	0.699448	0.984039	0.866276
9862 (A)	R848	RELA	1	-0.442535	0.0501582	-0.0713539	-0.055589	-0.379629	0.189627
6499 (A)	R848	RELA	1	-0.424964	-0.292738	-0.362358	0.0112184	-0.262693	-0.0942872
7464 (A)	R848	RELA	1	-1.57251	-0.695612	-0.610321	-1.35383	-0.79427	-0.559607
3958 (A)	R848	RELA	1	0.425599	0.746181	0.00306002	0.14143	0.108553	0.320739
8557 (N)	R848	RELA	1	-0.273148	-0.20625	-0.0718644	-0.440252	-0.134635	-0.410094
2060 (N)	R848	RELA	1	0.132911	0.441943	0.411425	0.361725	0.0962531	0.358128
6109 (N)	R848	RELA	1	-2.34435	-3.02102	-2.50188	-1.00679	-2.33345	-2.90671
6884 (N)	R848	RELA	1	1.53349	1.67091	1.85106	1.68735	1.60382	1.85759
2465 (N)	R848	RELA	1	-1.52614	0.764582	0.793828	0.36639	0.623284	0.222257
ID#	TLR agonist	Gene assay	Culture duration [hrs]	PTX	DEX	AZI	PTX + DEX	PTX + AZI	Control
6099 (A)	R848	NFKBIA	1	-1.24972	-1.29183	-1.314	-1.2559	-1.44834	-1.22648
9862 (A)	R848	NFKBIA	1	-3.20657	-2.86871	-2.60359	-2.7452	-2.53231	-2.43452
6499 (A)	R848	NFKBIA	1	-4.35082	-4.41126	-4.09478	-3.91686	-3.66999	-4.07316
7464 (A)	R848	NFKBIA	1	-4.60072	-4.36018	-4.03063	-4.63553	-3.92134	-4.10837
3958 (A)	R848	NFKBIA	1	-1.999	-1.72404	-2.03752	-2.26007	-1.96826	-1.99957
8557 (N)	R848	NFKBIA	1	-4.5376	-4.5363	-4.5524	-4.57674	-4.40977	-4.48173
2060 (N)	R848	NFKBIA	1	-4.85772	-4.7445	-4.8472	-4.78605	-4.82309	-4.70735
6109 (N)	R848	NFKBIA	1	-5.90342	-6.97704	-6.15743	-5.333	-6.45011	-6.79653
6884 (N)	R848	NFKBIA	1	-2.85852	-2.97527	-3.00271	-3.00864	-2.93162	-2.97794
2465 (N)	R848	NFKBIA	1	-0.592593	0.165047	0.0197131	-0.0405356	-0.0515874	-0.127006
ID#	TLR agonist	Gene assay	Culture duration [hrs]	PTX	DEX	AZI	PTX + DEX	PTX + AZI	Control
6099 (A)	R848	CASP1	1	0.674747	0.841763	0.794248	0.491086	0.695834	0.497109
9862 (A)	R848	CASP1	1	-0.041399	0.134736	0.184846	0.198129	-0.0293153	0.669205
6499 (A)	R848	CASP1	1	-0.349716	-0.478001	-0.342243	0.227862	-0.0260919	0.0519231
7464 (A)	R848	CASP1	1	-1.25366	-0.371871	-0.433901	-0.440666	-0.229165	0.0390078
3958 (A)	R848	CASP1	1	0.330318	0.00676982	0.105233	0.0311737	0.176922	0.448455
8557 (N)	R848	CASP1	1	-0.59	-0.51	-0.59	-0.46	-0.32	-0.75
2060 (N)	R848	CASP1	1	-0.569743	-0.31925	-0.179757	0.323707	-0.334192	0.129281
6109 (N)	R848	CASP1	1	-1.37805	-1.62423	-1.16643	0.0946922	-1.26247	-1.68899
6884 (N)	R848	CASP1	1	0.750249	0.738874	0.898414	0.74225	1.03283	0.840505
2465 (N)	R848	CASP1	1	-0.233018	-0.658704	0.174703	0.229705	-0.00528336	0.2394
ID#	TLR agonist	Gene assay	Culture duration [hrs]	PTX	DEX	AZI	PTX + DEX	PTX + AZI	Control
6099 (A)	R848	TLR4	1	0.951501	0.98699	1.03958	0.902755	0.573313	0.916147
9862 (A)	R848	TLR4	1	-0.724719	-0.522385	0.109697	-0.564783	-0.283621	0.236129
6499 (A)	R848	TLR4	1	-0.664385	-0.615682	-0.0563056	-0.439131	0.0789452	0.251854
7464 (A)	R848	TLR4	1	-1.38255	-0.976919	-0.167498	-1.04175	-0.190652	-0.0409959
3958 (A)	R848	TLR4	1	-0.0653242	-0.0827751	0.373583	-0.0583865	0.340864	0.450527
8557 (N)	R848	TLR4	1	-0.38	-0.43	-0.05	-0.46	-0.04	-0.04
2060 (N)	R848	TLR4	1	-0.485793	-0.0226498	0.0624682	0.102938	-0.0919984	0.26643
6109 (N)	R848	TLR4	1	-1.7781	-2.03904	-1.02004	-0.577318	-1.21065	-1.30465
6884 (N)	R848	TLR4	1	0.811284	0.834868	1.07657	1.11263	0.990503	0.974522
2465 (N)	R848	TLR4	1	-0.736303	-0.789747	0.0227534	-0.324696	-0.457271	0.109337
ID#	TLR agonist	Gene assay	Culture duration [hrs]	PTX	DEX	AZI	PTX + DEX	PTX + AZI	Control
6099 (A)	R848	TLR7	1	-0.0550766	-0.301881	-0.237681	0.622374	0.674236	-0.216275
9862 (A)	R848	TLR7	1	-0.0577532	-0.405441	-0.338381	0.453792	0.633835	-0.380746
6499 (A)	R848	TLR7	1	-0.233366	-0.585794	-0.456957	0.441907	0.599307	-0.480895
7464 (A)	R848	TLR7	1	-1.77536	-1.10173	-1.2606	-0.766431	-0.245037	-1.51166
3958 (A)	R848	TLR7	1	0.419829	0.353278	0.247342	1.01537	0.734458	0.109159
8557 (N)	R848	TLR7	1	-0.41967	-0.323701	-0.409088	0.316945	-1.34361	0.186926
2060 (N)	R848	TLR7	1	-0.477159	-0.494217	-0.821236	1.27194	-0.060463	-0.357551
6109 (N)	R848	TLR7	1	-1.98917	-3.00453	-2.84123	-0.0671053	-1.61339	-3.67664
6884 (N)	R848	TLR7	1	1.56471	1.5813	1.92878	2.7214	3.71323	1.70312
2465 (N)	R848	TLR7	1	0.486332	-0.76842	-0.0295677	1.38987	0.568019	0.00507609
ID#	TLR agonist	Gene assay	Culture duration [hrs]	PTX	DEX	AZI	PTX + DEX	PTX + AZI	Control
6099 (A)	R848	TLR8	1	1.61307	1.47261	1.55964	1.31233	1.58723	1.30511
9862 (A)	R848	TLR8	1	0.681754	0.475793	0.58046	0.850058	0.684663	1.06241
6499 (A)	R848	TLR8	1	0.590313	0.445221	0.324719	0.979848	0.759082	1.05978
7464 (A)	R848	TLR8	1	-0.892445	-0.468009	-0.203892	-0.934183	-0.117146	0.0922375
3958 (A)	R848	TLR8	1	0.836786	0.768179	0.933722	1.0072	1.05838	1.1084
8557 (N)	R848	TLR8	1	0.64	0.26	0.37	0.19	0.65	0.38
2060 (N)	R848	TLR8	1	1.33124	1.16132	1.05252	1.21073	1.26917	1.33485
6109 (N)	R848	TLR8	1	-2.31804	-3.07407	-2.39602	-1.1615	-2.08245	-2.61554
6884 (N)	R848	TLR8	1	2.46698	2.38736	2.50256	2.86369	2.20631	2.43993
2465 (N)	R848	TLR8	1	-0.231178	-1.35301	-0.0434907	-0.123665	-0.0317904	-0.124186
ID#	TLR agonist	Gene assay	Culture duration [hrs]	PTX	DEX	AZI	PTX + DEX	PTX + AZI	Control
6099 (A)	R848	IRF3	1	-0.125167	-0.269869	-0.287464	-0.301121	-0.773682	-0.0157267
9862 (A)	R848	IRF3	1	0.436171	1.09709	-0.469098	-0.155603	1.06212	-0.222327
6499 (A)	R848	IRF3	1	4.35094	5.20375	4.48334	-0.0912838	-0.344938	5.88539
7464 (A)	R848	IRF3	1	-0.0672366	-0.309125	-0.622927	-0.221106	-0.47026	-0.0909475
3958 (A)	R848	IRF3	1	-0.00893974	0.174811	-0.0103099	-0.129455	0.360662	0.564023
8557 (N)	R848	IRF3	1	0.7651	0.94662	1.23643	0.658532	1.09193	1.29972
2060 (N)	R848	IRF3	1	0.193867	0.225882	0.432472	0.21407	0.291699	0.122324
6109 (N)	R848	IRF3	1	0.162882	-0.0694695	0.186927	1.65264	0.39892	-0.153976
6884 (N)	R848	IRF3	1	1.61766	1.4995	1.36466	0.956091	1.05805	1.08567
2465 (N)	R848	IRF3	1	-0.0495828	-0.699014	-0.224954	-0.407909	0.155517	-0.154701
ID#	TLR agonist	Gene assay	Culture duration [hrs]	PTX	DEX	AZI	PTX + DEX	PTX + AZI	Control
6099 (A)	R848	IRF7	1	-0.227707	-0.303308	-0.179557	-0.0158456	-0.323236	0.241231
9862 (A)	R848	IRF7	1	0.483387	1.43887	-0.0476036	0.0839252	1.33797	-0.278549
6499 (A)	R848	IRF7	1	3.79571	4.91785	4.08466	0.417863	-0.200282	5.18781
7464 (A)	R848	IRF7	1	0.260597	0.403838	0.0774593	0.432077	0.303946	0.0582008
3958 (A)	R848	IRF7	1	-0.241699	0.156953	0.0469157	-0.215888	0.120626	0.398633
8557 (N)	R848	IRF7	1	-0.64761	-0.564619	-0.359706	-0.506585	-0.323175	-0.841224
2060 (N)	R848	IRF7	1	-0.245925	-0.0549329	0.0887337	0.262732	-0.00429217	0.106549
6109 (N)	R848	IRF7	1	0.33085	0.245034	1.04175	1.67755	0.685473	-0.30622
6884 (N)	R848	IRF7	1	1.60494	1.43596	1.32409	1.00453	0.626651	0.86923
2465 (N)	R848	IRF7	1	-0.572155	-0.465102	-0.433045	-0.813414	-0.557638	-0.857408

## Sheet: 1H LPS-ATP stimulation
LPS/ATP-induced mRNA expression in newborn (N) and adult (A) whole blood, treated with PTX, DEX, or AZI, alone or in combination
[expressed as DD CT values, normalized to unstimulated control samples, defined as DD CT = 0]
ID#	TLR agonist	Gene assay	Culture duration [hrs]	PTX	DEX	AZI	PTX + DEX	PTX + AZI	Control
6099 (A)	LPS/ATP	TNF	1	-0.919078	-1.36548	-1.97434	-0.48726	-1.06715	-1.92768
9862 (A)	LPS/ATP	TNF	1	-2.43976	-2.7026	-3.42518	-1.92921	-2.43069	-3.11058
6499 (A)	LPS/ATP	TNF	1	-3.64368	-3.79304	-4.66221	-2.655	-3.63231	-4.5194
7464 (A)	LPS/ATP	TNF	1	-1.53048	-1.90317	-2.56629	-1.21735	-1.79636	-2.63029
3958 (A)	LPS/ATP	TNF	1	-1.3508	-1.84589	-2.90929	-1.09016	-1.90567	-2.33787
8557 (N)	LPS/ATP	TNF	1	-2.1682	-2.86633	-3.56559	-1.23342	-3.34154	-2.13859
2060 (N)	LPS/ATP	TNF	1	-3.52332	-4.26894	-4.7501	-2.98061	-4.41141	-4.7539
6109 (N)	LPS/ATP	TNF	1	-3.39765	-3.74324	-4.37955	-2.62008	-3.42324	-4.47865
6884 (N)	LPS/ATP	TNF	1	-2.72887	-3.05889	-3.79674	-1.38697	-2.52971	-3.44676
2465 (N)	LPS/ATP	TNF	1	-0.56416	-1.29572	-1.75989	-0.126221	-0.594872	-1.51988
ID#	TLR agonist	Gene assay	Culture duration [hrs]	PTX	DEX	AZI	PTX + DEX	PTX + AZI	Control
6099 (A)	LPS/ATP	IL1b	1	-2.98804	-2.46765	-2.80255	-2.65152	-3.05005	-2.68668
9862 (A)	LPS/ATP	IL1b	1	-4.09813	-3.83355	-3.93147	-3.75724	-3.84994	-3.71552
6499 (A)	LPS/ATP	IL1b	1	-6.34904	-5.70893	-5.99048	-5.84123	-6.14307	-5.85648
7464 (A)	LPS/ATP	IL1b	1	-4.41277	-3.89914	-4.30729	-4.28797	-4.43705	-4.18385
3958 (A)	LPS/ATP	IL1b	1	-3.36769	-3.17896	-3.69762	-3.32938	-3.57707	-3.27028
8557 (N)	LPS/ATP	IL1b	1	-3.97412	-3.69588	-4.07558	-3.44764	-3.82274	-3.72161
2060 (N)	LPS/ATP	IL1b	1	-6.63885	-6.45489	-6.51808	-6.31326	-6.57499	-6.50335
6109 (N)	LPS/ATP	IL1b	1	-5.9224	-5.46493	-5.70994	-5.51182	-5.70447	-5.63077
6884 (N)	LPS/ATP	IL1b	1	-5.11969	-4.5309	-4.74011	-4.26257	-4.78184	-4.35398
2465 (N)	LPS/ATP	IL1b	1	-2.99996	-2.76083	-3.17527	-2.90891	-3.01367	-2.74564
ID#	TLR agonist	Gene assay	Culture duration [hrs]	PTX	DEX	AZI	PTX + DEX	PTX + AZI	Control
6099 (A)	LPS/ATP	IL6	1	-8.38161	-7.57957	-7.71423	-8.04329	-8.42345	-7.9478
9862 (A)	LPS/ATP	IL6	1	-7.7614	-6.70799	-6.5539	-7.30946	-6.74075	-6.52597
6499 (A)	LPS/ATP	IL6	1	-9.26218	-7.79793	-8.24877	-8.44339	-8.97091	-8.36055
7464 (A)	LPS/ATP	IL6	1	-7.24958	-6.54092	-6.47678	-7.85227	-7.62008	-6.80214
3958 (A)	LPS/ATP	IL6	1	-5.84007	-4.81692	-5.65629	-5.31086	-5.47286	-5.13308
8557 (N)	LPS/ATP	IL6	1	-9.34274	-8.60457	-9.13157	-8.58564	-9.18657	-9.21343
2060 (N)	LPS/ATP	IL6	1	-10.3092	-9.78935	-9.96112	-9.97979	-10.0719	-10.0184
6109 (N)	LPS/ATP	IL6	1	-9.11052	-7.97759	-8.2152	-8.17544	-8.48139	-8.10037
6884 (N)	LPS/ATP	IL6	1	-8.21753	-6.14813	-6.31957	-6.07475	-6.95792	-6.29369
2465 (N)	LPS/ATP	IL6	1	-7.51172	-7.23029	-7.48166	-7.55641	-7.58573	-7.14158
ID#	TLR agonist	Gene assay	Culture duration [hrs]	PTX	DEX	AZI	PTX + DEX	PTX + AZI	Control
6099 (A)	LPS/ATP	IL10	1	-2.63982	-1.84175	-2.10662	-3.45403	-2.65017	-0.967327
9862 (A)	LPS/ATP	IL10	1	-2.95	-1.75	-0.8	-4.17	-2.09	-0.24
6499 (A)	LPS/ATP	IL10	1	-3.42922	-2.88811	-1.26249	-4.46565	-3.04188	-1.05101
7464 (A)	LPS/ATP	IL10	1	2.31438	2.13351	2.83346	0.0295347	1.5085	2.86786
3958 (A)	LPS/ATP	IL10	1	-1.73268	-1.76514	-2.08587	-3.42144	-1.75311	-1.01317
8557 (N)	LPS/ATP	IL10	1	-2.00942	-2.64741	-1.02753	-2.97376	-1.78663	-1.15601
2060 (N)	LPS/ATP	IL10	1	-2.24774	-2.31369	-0.511627	-3.0064	-1.47349	-0.928346
6109 (N)	LPS/ATP	IL10	1	0.556398	0.900202	1.96577	-0.132627	1.03323	1.68189
6884 (N)	LPS/ATP	IL10	1	0.7341	1.06146	2.60883	1.00728	1.49488	2.93668
2465 (N)	LPS/ATP	IL10	1	-1.38854	-2.50028	-1.2705	-2.61524	-1.29584	-1.26964
ID#	TLR agonist	Gene assay	Culture duration [hrs]	PTX	DEX	AZI	PTX + DEX	PTX + AZI	Control
6099 (A)	LPS/ATP	DUSP1	1	-0.731084	-0.914202	-0.620147	-1.05989	-0.635118	-0.449294
9862 (A)	LPS/ATP	DUSP1	1	-1.36751	-1.51794	-1.16432	-1.99251	-1.36315	-0.954604
6499 (A)	LPS/ATP	DUSP1	1	-0.383289	-0.459345	-0.503954	-0.624726	-0.457713	-0.190045
7464 (A)	LPS/ATP	DUSP1	1	0.651936	0.363922	0.949394	0.033055	0.567244	1.16162
3958 (A)	LPS/ATP	DUSP1	1	-0.436899	-0.854513	0.0931218	-1.1897	-0.528552	0.0752207
8557 (N)	LPS/ATP	DUSP1	1	-0.0388406	-0.380469	0.315578	-0.337532	0.0228532	0.552795
2060 (N)	LPS/ATP	DUSP1	1	-0.287416	-0.350311	-0.667548	-0.523542	-0.556625	-0.217562
6109 (N)	LPS/ATP	DUSP1	1	-1.61194	-1.73413	-1.09766	-1.85907	-1.40557	-0.897796
6884 (N)	LPS/ATP	DUSP1	1	-0.652377	-0.869216	0.0771097	-1.05918	-0.422094	0.106162
2465 (N)	LPS/ATP	DUSP1	1	-0.0421189	-0.0247487	-0.939399	-0.31435	-0.363374	-0.195544
ID#	TLR agonist	Gene assay	Culture duration [hrs]	PTX	DEX	AZI	PTX + DEX	PTX + AZI	Control
6099 (A)	LPS/ATP	NFKB1	1	-0.563457	0.0953401	-0.161244	-0.642029	-0.760572	-0.201771
9862 (A)	LPS/ATP	NFKB1	1	-0.894611	-0.171827	-0.394915	-0.6559	-0.371965	0.0549151
6499 (A)	LPS/ATP	NFKB1	1	-0.846027	0.278818	0.073136	-0.402906	-0.44053	0.252789
7464 (A)	LPS/ATP	NFKB1	1	1.659	2.12969	1.88	1.20915	1.20326	1.73783
3958 (A)	LPS/ATP	NFKB1	1	0.36618	0.94825	0.037742	0.485547	0.146999	0.651391
8557 (N)	LPS/ATP	NFKB1	1	-0.360772	0.242671	0.285727	0.182103	0.479208	0.0102285
2060 (N)	LPS/ATP	NFKB1	1	-0.361722	-0.162289	-0.193309	-0.469638	-0.428008	-0.368671
6109 (N)	LPS/ATP	NFKB1	1	-0.0548693	0.688746	0.470596	0.529163	0.319157	0.455913
6884 (N)	LPS/ATP	NFKB1	1	-0.462175	0.758055	0.805776	0.943857	0.578442	1.07506
2465 (N)	LPS/ATP	NFKB1	1	-1.64812	-1.29298	-0.8187	-1.69385	-1.1887	-1.29657
ID#	TLR agonist	Gene assay	Culture duration [hrs]	PTX	DEX	AZI	PTX + DEX	PTX + AZI	Control
6099 (A)	LPS/ATP	RELA	1	0.510972	0.930918	1.11718	0.666927	0.54218	0.723039
9862 (A)	LPS/ATP	RELA	1	0.126413	0.417519	0.446562	0.379084	0.487897	0.634649
6499 (A)	LPS/ATP	RELA	1	0.170717	0.59939	0.623454	0.41206	0.327581	0.691313
7464 (A)	LPS/ATP	RELA	1	1.94797	2.18176	2.16305	1.82915	1.72015	2.10717
3958 (A)	LPS/ATP	RELA	1	0.397205	0.690557	0.288906	0.620792	0.23148	0.681058
8557 (N)	LPS/ATP	RELA	1	0.787761	1.01622	1.16029	1.19139	1.16704	0.945726
2060 (N)	LPS/ATP	RELA	1	0.31082	0.402273	0.564579	0.280652	0.319885	0.349133
6109 (N)	LPS/ATP	RELA	1	0.452543	0.860435	0.916248	0.743338	0.692386	0.877929
6884 (N)	LPS/ATP	RELA	1	0.143331	0.762479	1.06484	1.19613	0.776174	1.31609
2465 (N)	LPS/ATP	RELA	1	0.0234941	-0.195424	0.510414	-0.169367	0.360222	0.0822627
ID#	TLR agonist	Gene assay	Culture duration [hrs]	PTX	DEX	AZI	PTX + DEX	PTX + AZI	Control
6099 (A)	LPS/ATP	NFKBIA	1	-2.01745	-1.85214	-1.78984	-1.96807	-2.14119	-1.58435
9862 (A)	LPS/ATP	NFKBIA	1	-2.73075	-2.75496	-2.64602	-2.4669	-2.35724	-2.21824
6499 (A)	LPS/ATP	NFKBIA	1	-3.82496	-3.49587	-3.63288	-3.62002	-3.67758	-3.39993
7464 (A)	LPS/ATP	NFKBIA	1	-2.53521	-2.61596	-2.6562	-2.85096	-2.84086	-2.51311
3958 (A)	LPS/ATP	NFKBIA	1	-1.69931	-1.83368	-2.10017	-1.99245	-2.19864	-1.64178
8557 (N)	LPS/ATP	NFKBIA	1	-2.66133	-2.64426	-2.79052	-2.40136	-2.50205	-2.66232
2060 (N)	LPS/ATP	NFKBIA	1	-4.41074	-4.48675	-4.54593	-4.45503	-4.47635	-4.43376
6109 (N)	LPS/ATP	NFKBIA	1	-3.21334	-3.52347	-3.59598	-3.6526	-3.70111	-3.61234
6884 (N)	LPS/ATP	NFKBIA	1	-3.34993	-3.38644	-3.19037	-3.06459	-3.38028	-2.89734
2465 (N)	LPS/ATP	NFKBIA	1	-2.55407	-2.82482	-2.74184	-2.94784	-2.83943	-2.92076
ID#	TLR agonist	Gene assay	Culture duration [hrs]	PTX	DEX	AZI	PTX + DEX	PTX + AZI	Control
6099 (A)	LPS/ATP	CASP1	1	0.071394	0.358038	0.471769	0.181555	0.037934	0.55331
9862 (A)	LPS/ATP	CASP1	1	-0.150897	-0.0102596	0.210132	0.0680033	0.705423	0.829849
6499 (A)	LPS/ATP	CASP1	1	-0.254023	0.303864	0.375327	0.258233	0.290021	0.469079
7464 (A)	LPS/ATP	CASP1	1	2.82182	2.68189	2.69447	2.06859	2.25406	2.71415
3958 (A)	LPS/ATP	CASP1	1	0.483524	0.118972	-0.334827	0.0643895	0.0311648	0.520432
8557 (N)	LPS/ATP	CASP1	1	-0.188822	0.540726	0.188718	0.274375	0.320007	0.127762
2060 (N)	LPS/ATP	CASP1	1	-0.134468	-0.129535	0.0545168	0.236713	0.158223	0.158361
6109 (N)	LPS/ATP	CASP1	1	0.682102	1.08302	1.06028	1.11142	1.1963	1.12881
6884 (N)	LPS/ATP	CASP1	1	0.0248006	0.468949	0.841451	0.935116	0.885125	0.923324
2465 (N)	LPS/ATP	CASP1	1	-0.482991	-0.834449	-0.240686	-0.702853	-0.422874	-0.587835
ID#	TLR agonist	Gene assay	Culture duration [hrs]	PTX	DEX	AZI	PTX + DEX	PTX + AZI	Control
6099 (A)	LPS/ATP	TLR4	1	-0.112286	0.3281	0.797487	0.0592899	0.152629	0.827709
9862 (A)	LPS/ATP	TLR4	1	-0.300872	-0.328728	0.364426	-0.120746	0.409526	0.647498
6499 (A)	LPS/ATP	TLR4	1	-0.536914	-0.219734	0.450181	-0.356676	0.226775	0.601735
7464 (A)	LPS/ATP	TLR4	1	2.33118	2.25112	2.64757	2.05217	2.57182	2.83201
3958 (A)	LPS/ATP	TLR4	1	0.0660261	-0.088323	0.269188	0.0325934	0.353089	0.695998
8557 (N)	LPS/ATP	TLR4	1	-0.0244872	0.309923	0.763978	0.503189	0.985892	0.803115
2060 (N)	LPS/ATP	TLR4	1	0.304431	0.405836	0.809096	0.580571	0.61809	0.733298
6109 (N)	LPS/ATP	TLR4	1	-0.273882	0.137555	0.448873	0.141566	0.493183	0.600795
6884 (N)	LPS/ATP	TLR4	1	0.0593789	0.343565	0.674559	0.760541	0.738523	0.912006
2465 (N)	LPS/ATP	TLR4	1	-0.637442	-0.455881	0.0629279	-0.603151	-0.246408	-0.318054
ID#	TLR agonist	Gene assay	Culture duration [hrs]	PTX	DEX	AZI	PTX + DEX	PTX + AZI	Control
6099 (A)	LPS/ATP	TLR7	1	0.964645	0.782343	0.454711	1.27934	0.766387	0.330875
9862 (A)	LPS/ATP	TLR7	1	2.38354	2.16473	1.60623	2.49311	2.30571	1.78614
6499 (A)	LPS/ATP	TLR7	1	0.781928	0.568237	-0.0393416	1.61111	0.840703	0.190466
7464 (A)	LPS/ATP	TLR7	1	5.02383	4.93166	4.62404	5.39538	4.83336	4.55555
3958 (A)	LPS/ATP	TLR7	1	1.97811	2.12102	1.75489	2.34553	1.80345	1.32302
8557 (N)	LPS/ATP	TLR7	1	1.2257	0.961969	1.21269	2.56146	1.25453	1.76246
2060 (N)	LPS/ATP	TLR7	1	0.84908	-0.135662	0.0827093	1.62391	0.222077	0.0493574
6109 (N)	LPS/ATP	TLR7	1	1.84816	2.42534	1.66525	3.55289	2.11922	1.53166
6884 (N)	LPS/ATP	TLR7	1	1.03442	1.72614	1.10131	3.16785	1.92914	1.40404
2465 (N)	LPS/ATP	TLR7	1	1.24767	0.388947	0.0550734	1.11377	0.345083	0.427823
ID#	TLR agonist	Gene assay	Culture duration [hrs]	PTX	DEX	AZI	PTX + DEX	PTX + AZI	Control
6099 (A)	LPS/ATP	TLR8	1	1.06481	1.26478	1.48636	1.36453	1.17939	1.28805
9862 (A)	LPS/ATP	TLR8	1	1.42697	1.10147	1.46234	1.57334	1.65508	1.47177
6499 (A)	LPS/ATP	TLR8	1	1.3043	1.351	1.52209	1.59787	1.6039	1.57777
7464 (A)	LPS/ATP	TLR8	1	3.50058	3.27584	3.74828	3.4594	3.83583	3.74333
3958 (A)	LPS/ATP	TLR8	1	1.34853	1.12723	1.42707	1.32712	1.4706	1.6156
8557 (N)	LPS/ATP	TLR8	1	1.5016	1.0401	1.64539	1.8609	1.88199	2.01855
2060 (N)	LPS/ATP	TLR8	1	2.15418	1.40991	1.68372	2.02304	1.81005	1.83553
6109 (N)	LPS/ATP	TLR8	1	0.90422	0.816404	1.13701	0.943143	1.24663	1.21205
6884 (N)	LPS/ATP	TLR8	1	0.860661	0.646019	1.205	1.41005	1.5083	1.68103
2465 (N)	LPS/ATP	TLR8	1	0.342746	-0.136968	1.06797	0.144033	0.956565	0.379138

## Sheet: 2H LPS stimulation
LPS-induced mRNA expression in newborn (N) and adult (A) whole blood, treated with PTX, DEX, or AZI, alone or in combination
[expressed as DD CT values, normalized to unstimulated control samples, defined as DD CT = 0]
ID#	TLR agonist	Gene assay	Culture duration [hrs]	PTX	DEX	AZI	PTX + DEX	PTX + AZI	Control
6099 (A)	LPS	TNF	2	-0.592439	-1.03193	-2.21318	-0.0118173	-0.788321	-2.20975
9862 (A)	LPS	TNF	2	-1.09772	-1.28755	-2.8615	-0.29826	-1.21253	-2.98447
6499 (A)	LPS	TNF	2	-2.29176	-2.56041	-3.60365	-1.32032	-2.2013	-3.55219
7464 (A)	LPS	TNF	2	-2.61455	-3.10048	-4.4312	-1.8606	-2.84497	-4.00694
3958 (A)	LPS	TNF	2	-1.83383	-2.00228	-3.34503	-0.731621	-1.84352	-3.23895
8557 (N)	LPS	TNF	2	-1.41538	-2.40796	-4.11999	-1.10226	-1.45494	-3.66086
2060 (N)	LPS	TNF	2	-1.6938	-2.65329	-3.3968	-1.62936	-2.3567	-3.08186
6109 (N)	LPS	TNF	2	-3.14399	-3.60942	-5.23308	-3.27692	-2.08216	-5.21863
6884 (N)	LPS	TNF	2	-2.34622	-4.11005	-4.15146	-1.57504	-2.24272	-4.30615
2465 (N)	LPS	TNF	2	0.194611	-0.497473	-1.52165	0.459633	-0.230535	-1.70833
ID#	TLR agonist	Gene assay	Culture duration [hrs]	PTX	DEX	AZI	PTX + DEX	PTX + AZI	Control
6099 (A)	LPS	IL1b	2	-2.76795	-2.01311	-2.8194	-1.7617	-2.73178	-2.94567
9862 (A)	LPS	IL1b	2	-3.44328	-2.48388	-3.57203	-2.56252	-3.49684	-3.79821
6499 (A)	LPS	IL1b	2	-5.38232	-4.46889	-5.30402	-4.08857	-5.12925	-5.27735
7464 (A)	LPS	IL1b	2	-6.24747	-5.61572	-6.23978	-4.99125	-5.89235	-5.65043
3958 (A)	LPS	IL1b	2	-4.27296	-3.5398	-4.49246	-3.15107	-4.13396	-4.34529
8557 (N)	LPS	IL1b	2	-4.61812	-4.24268	-5.8149	-3.83656	-4.36368	-5.0992
2060 (N)	LPS	IL1b	2	-5.1047	-4.4702	-5.1701	-4.11896	-4.80395	-4.70011
6109 (N)	LPS	IL1b	2	-7.1305	-5.91493	-7.21939	-6.86913	-5.48807	-7.05172
6884 (N)	LPS	IL1b	2	-4.69927	-3.93742	-4.72899	-2.78141	-4.06732	-4.93017
2465 (N)	LPS	IL1b	2	-3.08094	-2.22583	-3.25092	-1.88362	-2.99162	-3.43648
ID#	TLR agonist	Gene assay	Culture duration [hrs]	PTX	DEX	AZI	PTX + DEX	PTX + AZI	Control
6099 (A)	LPS	IL6	2	-7.18195	-5.53748	-6.63699	-4.8866	-6.21075	-6.55937
9862 (A)	LPS	IL6	2	0.682215	1.73172	0.146752	2.74098	0.759445	0.14836
6499 (A)	LPS	IL6	2	-10.1404	-9.09714	-10.3775	-8.12475	-9.75662	-10.5116
7464 (A)	LPS	IL6	2	0.26813	1.16744	0.544247	0.548459	0.828664	-4.71482
3958 (A)	LPS	IL6	2	-9.77113	-8.92215	-10.1901	-7.8935	-9.643	-10.4492
8557 (N)	LPS	IL6	2	-10.3478	-9.41538	-11.0348	-8.34199	-10.3324	-11.0677
2060 (N)	LPS	IL6	2	-8.87732	-7.85696	-9.31274	-7.21934	-8.57551	-8.79851
6109 (N)	LPS	IL6	2	-11.452	-9.76817	-11.5511	-8.83788	-11.0941	-11.6669
6884 (N)	LPS	IL6	2	-4.46009	-6.78122	-4.96055	-2.53268	-4.27806	-5.54524
2465 (N)	LPS	IL6	2	-3.02567	-0.977705	-3.55901	-0.536734	-2.99526	-3.91583
ID#	TLR agonist	Gene assay	Culture duration [hrs]	PTX	DEX	AZI	PTX + DEX	PTX + AZI	Control
6099 (A)	LPS	IL10	2	-2.24194	-2.08266	-0.518833	-2.30719	-1.27905	-0.158034
9862 (A)	LPS	IL10	2	-1.37787	-3.51595	-1.04447	-4.00684	-1.93608	-0.321711
6499 (A)	LPS	IL10	2	-3.54924	-5.84323	-2.49659	-5.43702	-3.38922	-2.35072
7464 (A)	LPS	IL10	2	-2.46412	-4.00748	-1.6	-3.85563	-2.10523	-1.81062
3958 (A)	LPS	IL10	2	-1.18162	-3.44438	-0.270752	-3.59648	-1.74139	-0.557047
8557 (N)	LPS	IL10	2	-0.4771	-2.71191	-1.10026	-2.88216	-0.493219	-0.475242
2060 (N)	LPS	IL10	2	-2.60252	-3.1391	-1.87108	-3.37808	-1.56676	-0.652627
6109 (N)	LPS	IL10	2	-3.83756	-4.62751	-3.03646	-4.93222	-3.75861	-3.11458
6884 (N)	LPS	IL10	2	-1.30431	-3.14066	-0.818977	-2.4052	-0.743182	-0.944418
2465 (N)	LPS	IL10	2	-1.28708	-2.52985	-0.954495	-2.95001	-1.25721	-1.03213
ID#	TLR agonist	Gene assay	Culture duration [hrs]	PTX	DEX	AZI	PTX + DEX	PTX + AZI	Control
6099 (A)	LPS	DUSP1	2	0.106426	0.117125	-0.373127	0.0846545	-0.28821	-0.405697
9862 (A)	LPS	DUSP1	2	-0.797313	-0.857025	0.161513	-1.19721	-0.429309	-0.00797272
6499 (A)	LPS	DUSP1	2	1.39413	0.204276	2.48068	0.269154	1.50783	2.63204
7464 (A)	LPS	DUSP1	2	-0.338739	-0.528223	0.458303	-1.64226	-0.362511	-2.14447
3958 (A)	LPS	DUSP1	2	0.110718	-0.394096	1.45972	-1.06215	0.309781	1.28846
8557 (N)	LPS	DUSP1	2	-0.713929	-0.965582	-0.0433928	-1.05677	-0.573618	-0.0381101
2060 (N)	LPS	DUSP1	2	-0.869825	-1.21699	-0.322419	-1.44384	-0.847389	0.120182
6109 (N)	LPS	DUSP1	2	-0.819684	-0.676229	0.188986	-0.724324	-0.565803	0.115452
6884 (N)	LPS	DUSP1	2	-0.145041	0.4052	-0.788263	-0.447925	-0.660069	-0.53286
2465 (N)	LPS	DUSP1	2	-0.0811634	-0.0757046	-0.588188	-0.34196	-0.389948	-0.390721
ID#	TLR agonist	Gene assay	Culture duration [hrs]	PTX	DEX	AZI	PTX + DEX	PTX + AZI	Control
6099 (A)	LPS	NFKB1	2	-2.59431	-2.0745	-2.35537	-2.32453	-2.48763	-2.50201
9862 (A)	LPS	NFKB1	2	-1.35151	-0.996795	-1.27962	-1.58911	-1.35632	-1.43255
6499 (A)	LPS	NFKB1	2	-2.55215	-2.53302	-2.30346	-2.43649	-2.46579	-2.26898
7464 (A)	LPS	NFKB1	2	-3.91167	-3.60564	-3.76482	-3.49667	-3.70301	-3.00929
3958 (A)	LPS	NFKB1	2	-1.76969	-1.5015	-1.77462	-1.67841	-1.81014	-1.53056
8557 (N)	LPS	NFKB1	2	-1.34676	-1.28784	-1.83058	-1.33527	-1.01477	-1.36762
2060 (N)	LPS	NFKB1	2	-1.9842	-2.05023	-1.84328	-2.07159	-1.82755	-1.28823
6109 (N)	LPS	NFKB1	2	-3.43272	-2.65794	-2.98461	-3.29032	-2.93696	-3.13312
6884 (N)	LPS	NFKB1	2	-3.64735	-3.64275	-2.8847	-2.84438	-2.92916	-3.17479
2465 (N)	LPS	NFKB1	2	-1.35109	-1.11262	-1.3245	-1.25736	-1.53509	-1.1445
ID#	TLR agonist	Gene assay	Culture duration [hrs]	PTX	DEX	AZI	PTX + DEX	PTX + AZI	Control
6099 (A)	LPS	RELA	2	-0.691624	-0.116609	-0.678982	-0.311352	-0.656458	-0.7943
9862 (A)	LPS	RELA	2	0.466319	1.01432	0.58332	0.368467	0.445766	0.294107
6499 (A)	LPS	RELA	2	-0.629072	-0.52345	-0.750479	-0.303699	-0.592316	-0.773568
7464 (A)	LPS	RELA	2	-1.63773	-1.39826	-1.72772	-1.28293	-1.78076	-1.25802
3958 (A)	LPS	RELA	2	-0.936608	-0.414808	-1.04475	-0.401911	-0.751837	-0.982577
8557 (N)	LPS	RELA	2	0.666912	0.774354	-0.0776265	0.485747	0.876715	0.598201
2060 (N)	LPS	RELA	2	-0.410888	-0.422238	-0.345486	-0.433621	-0.458569	-0.355075
6109 (N)	LPS	RELA	2	-0.887041	-0.242511	-0.659475	-0.865093	-0.545118	-0.854007
6884 (N)	LPS	RELA	2	-1.76754	-1.90246	-1.22552	-0.836942	-1.19507	-1.45725
2465 (N)	LPS	RELA	2	0.464738	0.743924	0.635675	0.688817	0.555298	0.2257
ID#	TLR agonist	Gene assay	Culture duration [hrs]	PTX	DEX	AZI	PTX + DEX	PTX + AZI	Control
6099 (A)	LPS	NFKBIA	2	-1.87089	-1.40347	-1.752	-1.55844	-1.92998	-1.85573
9862 (A)	LPS	NFKBIA	2	-0.646618	-0.530472	-0.87446	-0.764954	-0.987857	-0.613302
6499 (A)	LPS	NFKBIA	2	-3.83121	-3.82451	-3.61508	-3.56962	-3.65555	-3.64675
7464 (A)	LPS	NFKBIA	2	-4.25506	-3.94571	-4.25594	-3.95816	-4.36992	-3.65029
3958 (A)	LPS	NFKBIA	2	-1.76752	-1.58808	-1.71748	-1.60745	-1.74811	-1.42572
8557 (N)	LPS	NFKBIA	2	-1.49984	-1.45703	-2.06931	-1.38073	-1.60111	-1.68194
2060 (N)	LPS	NFKBIA	2	-3.05539	-3.09631	-3.22383	-3.17696	-3.2487	-2.95995
6109 (N)	LPS	NFKBIA	2	-2.84713	-2.69044	-3.11404	-3.37685	-2.78731	-3.2533
6884 (N)	LPS	NFKBIA	2	-3.62907	-4.2051	-3.81408	-3.44696	-3.66394	-3.94023
2465 (N)	LPS	NFKBIA	2	-1.78496	-1.4624	-1.84659	-1.52677	-1.79637	-1.92485
ID#	TLR agonist	Gene assay	Culture duration [hrs]	PTX	DEX	AZI	PTX + DEX	PTX + AZI	Control
6099 (A)	LPS	CASP1	2	-0.698143	-0.486842	-0.577698	-0.385598	-0.645271	-0.737366
9862 (A)	LPS	CASP1	2	0.408238	0.601788	0.521388	-0.0328573	0.252812	0.109974
6499 (A)	LPS	CASP1	2	0.00576401	0.0336272	0.185045	0.270539	0.144185	0.340218
7464 (A)	LPS	CASP1	2	-1.1574	-1.06964	-1.23301	-0.915896	-1.12821	-0.323799
3958 (A)	LPS	CASP1	2	-0.374189	-0.508406	-0.543657	-0.413615	-0.285015	-0.168749
8557 (N)	LPS	CASP1	2	0.394863	0.232292	-0.352132	-0.106382	0.351889	0.273961
2060 (N)	LPS	CASP1	2	0.344644	0.506633	0.617594	0.69648	0.875648	1.22945
6109 (N)	LPS	CASP1	2	-1.38687	-1.01275	-1.04439	-1.11257	-0.389933	-1.10054
6884 (N)	LPS	CASP1	2	-1.92363	-2.17801	-1.59611	-1.22929	-1.20013	-1.59263
2465 (N)	LPS	CASP1	2	-0.040062	0.159208	0.131957	0.153213	-0.109057	-0.142722
ID#	TLR agonist	Gene assay	Culture duration [hrs]	PTX	DEX	AZI	PTX + DEX	PTX + AZI	Control
6099 (A)	LPS	TLR4	2	-2.10542	-0.179076	-0.122854	-0.511563	-0.435661	-0.0393359
9862 (A)	LPS	TLR4	2	-0.907036	-0.326622	-0.0694777	-0.809865	-0.756176	0.144601
6499 (A)	LPS	TLR4	2	-1.22622	-0.922775	-0.495785	-1.38202	-1.08764	-0.62376
7464 (A)	LPS	TLR4	2	0.150443	0.425153	0.618132	0.431161	0.185394	0.019467
3958 (A)	LPS	TLR4	2	-1.22352	-0.823997	-0.680554	-1.1688	-0.988788	-0.623543
8557 (N)	LPS	TLR4	2	-0.339766	-0.151404	-0.31038	-0.441975	-0.0537955	0.0148805
2060 (N)	LPS	TLR4	2	-0.848265	-0.46521	-0.500725	-0.686255	-0.552959	-0.0537192
6109 (N)	LPS	TLR4	2	-1.47947	-0.723953	-0.596727	-1.42667	-1.40602	-1.20539
6884 (N)	LPS	TLR4	2	-2.08458	-2.00699	-1.19294	-1.33332	-1.23099	-1.45034
2465 (N)	LPS	TLR4	2	-0.580502	-0.119088	-0.00027593	-0.604116	-0.627785	-0.420798
ID#	TLR agonist	Gene assay	Culture duration [hrs]	PTX	DEX	AZI	PTX + DEX	PTX + AZI	Control
6099 (A)	LPS	TLR7	2	-2.30929	-1.79821	-2.15219	-0.3138	-1.13028	-1.57132
9862 (A)	LPS	TLR7	2	0.302364	0.0604178	0.145696	0.576528	0.443033	0.118614
6499 (A)	LPS	TLR7	2	2.8612	2.74367	2.19124	3.82441	3.09951	1.95876
7464 (A)	LPS	TLR7	2	0.915355	1.00719	0.690926	0.210852	1.43327	-5.192
3958 (A)	LPS	TLR7	2	1.33082	1.04194	-0.489951	1.32889	0.979649	-0.796015
8557 (N)	LPS	TLR7	2	0.708518	0.970722	0.24409	2.57081	1.20569	0.137519
2060 (N)	LPS	TLR7	2	-0.93039	-1.23594	-0.394945	-1.56219	-0.913066	-0.0637544
6109 (N)	LPS	TLR7	2	0.769438	1.41411	-0.0925903	2.25057	1.04265	-0.0227693
6884 (N)	LPS	TLR7	2	0.34829	-0.16886	-0.183787	2.31951	1.11209	-0.88227
2465 (N)	LPS	TLR7	2	0.563978	0.705606	-0.449061	2.01299	0.0335598	-0.477438
ID#	TLR agonist	Gene assay	Culture duration [hrs]	PTX	DEX	AZI	PTX + DEX	PTX + AZI	Control
6099 (A)	LPS	TLR8	2	-1.21768	-0.645906	0.114183	0.283776	0.476654	0.246836
9862 (A)	LPS	TLR8	2	0.830464	0.607308	0.742857	0.835719	0.816972	0.550292
6499 (A)	LPS	TLR8	2	2.40725	1.81909	2.273	2.09624	2.33508	1.91386
7464 (A)	LPS	TLR8	2	0.581104	0.276611	0.688916	-1.12784	0.73396	-4.90374
3958 (A)	LPS	TLR8	2	1.76623	1.36535	1.36533	1.74424	1.75402	1.30116
8557 (N)	LPS	TLR8	2	3.00278	2.39823	3.05139	2.84236	3.21269	2.83552
2060 (N)	LPS	TLR8	2	3.04966	1.91743	2.92305	2.47027	2.83892	2.72457
6109 (N)	LPS	TLR8	2	2.40503	2.22988	2.70027	2.06753	2.76586	2.4901
6884 (N)	LPS	TLR8	2	2.83299	-3.28717	2.57053	2.46462	3.31043	2.10633
2465 (N)	LPS	TLR8	2	9.12136	8.28499	8.95916	8.51237	8.90423	8.32343

## Sheet: 2H R848 stimulation
R848-induced mRNA expression in newborn (N) and adult (A) whole blood, treated with PTX, DEX, or AZI, alone or in combination
[expressed as DD CT values, normalized to unstimulated control samples, defined as DD CT = 0]
ID#	TLR agonist	Gene assay	Culture duration [hrs]	PTX	DEX	AZI	PTX + DEX	PTX + AZI	Control
6099 (A)	R848	TNF	2	-3.47737	-2.93984	-3.05623	-2.14441	-2.49227	-3.47645
9862 (A)	R848	TNF	2	-5.11344	-4.08107	-4.78988	-3.37345	-4.53851	-5.42547
6499 (A)	R848	TNF	2	-4.80841	-4.1702	-4.3559	-3.22477	-3.42462	-4.86178
7464 (A)	R848	TNF	2	-4.95949	-4.58389	-4.92407	-3.63767	-4.35402	-5.22164
3958 (A)	R848	TNF	2	-4.3203	-3.68266	-3.96446	-2.83375	-3.17713	-4.52358
8557 (N)	R848	TNF	2	-1.46477	-1.75191	-1.75818	-0.122481	-0.60526	-2.58144
2060 (N)	R848	TNF	2	-4.97929	-4.93207	-4.79126	-4.14153	-3.7605	-6.42442
6109 (N)	R848	TNF	2	-6.64369	-6.28928	-6.74908	-4.91081	-5.63754	-7.29002
6884 (N)	R848	TNF	2	-3.25752	-3.19205	-4.68615	-1.71518	-2.40026	-5.01842
2465 (N)	R848	TNF	2	-4.4304	-3.25525	-3.96307	-2.07484	-2.59427	-4.94292
ID#	TLR agonist	Gene assay	Culture duration [hrs]	PTX	DEX	AZI	PTX + DEX	PTX + AZI	Control
6099 (A)	R848	IL1b	2	-4.12822	-3.50904	-3.46651	-3.22691	-3.38103	-3.64588
9862 (A)	R848	IL1b	2	-5.3944	-4.79322	-5.07171	-4.45313	-5.02434	-5.03741
6499 (A)	R848	IL1b	2	-7.0228	-6.28115	-6.67335	-6.05239	-6.42772	-6.55814
7464 (A)	R848	IL1b	2	-6.94574	-6.33873	-6.54345	-6.16995	-6.62639	-6.38888
3958 (A)	R848	IL1b	2	-5.53673	-4.98827	-5.09295	-4.68814	-5.0019	-5.28583
8557 (N)	R848	IL1b	2	-0.0794989	-0.0876147	-0.0494156	0.715041	-0.108708	0.0443071
2060 (N)	R848	IL1b	2	-6.23255	-6.03106	-5.88328	-6.02011	-5.75777	-6.63761
6109 (N)	R848	IL1b	2	-8.05603	-7.16921	-7.44903	-6.9127	-7.33234	-7.40806
6884 (N)	R848	IL1b	2	-4.65029	-3.75859	-4.88777	-3.08906	-3.91605	-4.54071
2465 (N)	R848	IL1b	2	-6.32484	-4.48939	-4.77517	-4.24392	-4.62543	-4.92558
ID#	TLR agonist	Gene assay	Culture duration [hrs]	PTX	DEX	AZI	PTX + DEX	PTX + AZI	Control
6099 (A)	R848	IL6	2	-8.9365	-7.47612	-7.47209	-7.24829	-7.40179	-7.79933
9862 (A)	R848	IL6	2	-0.482581	0.104269	0.425571	3.36692	-0.0591151	-0.594173
6499 (A)	R848	IL6	2	-15.5019	-11.4594	-11.1584	-10.1524	-11.9983	-16.3777
7464 (A)	R848	IL6	2	0.18082	0.655079	0.340003	1.22261	0.0443522	-0.0586993
3958 (A)	R848	IL6	2	-10.1793	-9.50266	-9.6569	-9.34268	-9.37108	-9.73278
8557 (N)	R848	IL6	2	-10.5686	-9.81384	-10.1387	-9.66112	-10.1654	-10.8286
2060 (N)	R848	IL6	2	-9.85745	-8.86819	-9.0433	-9.09078	-9.01134	-10.055
6109 (N)	R848	IL6	2	-11.8868	-10.9488	-11.3005	-10.6039	-11.4082	-11.6
6884 (N)	R848	IL6	2	-5.7199	-3.66006	-5.10159	-3.88029	-5.13529	-5.53719
2465 (N)	R848	IL6	2	-6.36926	-5.78726	-7.63849	-5.42211	-6.91428	-6.451
ID#	TLR agonist	Gene assay	Culture duration [hrs]	PTX	DEX	AZI	PTX + DEX	PTX + AZI	Control
6099 (A)	R848	IL10	2	0.649749	-0.300386	0.301417	-0.486923	0.085062	-0.168894
9862 (A)	R848	IL10	2	-0.493223	-1.34322	-0.335259	-3.17424	-2.52079	-0.0546106
6499 (A)	R848	IL10	2	-6.90634	-7.25467	-4.70463	-6.01697	-5.97981	-8.90842
7464 (A)	R848	IL10	2	-3.20742	-5.67856	-5.20029	-6.01168	-4.83194	-2.80879
3958 (A)	R848	IL10	2	-1.49468	-3.54487	-1.61032	-3.72914	-2.12589	-1.38528
8557 (N)	R848	IL10	2	0.0596326	-2.13793	-0.108067	-2.41324	-0.92615	-0.0538673
2060 (N)	R848	IL10	2	-0.976881	-2.07743	-0.645868	-2.72469	-0.0948124	-1.25894
6109 (N)	R848	IL10	2	-0.732364	-2.75979	-1.0704	-3.07079	-1.18129	-0.382679
6884 (N)	R848	IL10	2	0.389224	-1.35762	0.141422	-2.12396	0.190162	0.920329
2465 (N)	R848	IL10	2	-2.73908	-3.71175	-1.91042	-3.86138	-1.63075	-1.94373
ID#	TLR agonist	Gene assay	Culture duration [hrs]	PTX	DEX	AZI	PTX + DEX	PTX + AZI	Control
6099 (A)	R848	DUSP1	2	-0.297883	-0.815535	0.377773	-1.21619	0.0954126	0.268059
9862 (A)	R848	DUSP1	2	-0.66966	-0.598995	0.103113	-0.260392	-1.32991	-0.227601
6499 (A)	R848	DUSP1	2	-1.58303	-1.80158	0.0016791	-2.15141	-0.531899	-0.647401
7464 (A)	R848	DUSP1	2	-0.0209618	0.226479	-0.136338	-0.0253334	-0.135842	-0.166025
3958 (A)	R848	DUSP1	2	0.0125109	-0.704719	1.32562	-1.08713	0.571176	0.866175
8557 (N)	R848	DUSP1	2	-0.361069	-1.13293	0.0781326	-1.30406	-0.649146	-0.160691
2060 (N)	R848	DUSP1	2	-0.357316	-1.13296	0.262683	-1.5818	-0.294333	-0.691572
6109 (N)	R848	DUSP1	2	-0.296522	-0.347235	0.52933	-1.00974	-0.110935	0.473888
6884 (N)	R848	DUSP1	2	-0.652531	-1.2498	-0.0532761	-1.23342	-0.189508	-0.0876808
2465 (N)	R848	DUSP1	2	1.47953	0.760346	0.868972	0.567203	0.80005	2.04448
ID#	TLR agonist	Gene assay	Culture duration [hrs]	PTX	DEX	AZI	PTX + DEX	PTX + AZI	Control
6099 (A)	R848	NFKB1	2	-2.23565	-1.73485	-1.53405	-1.48435	-1.94227	-1.4046
9862 (A)	R848	NFKB1	2	-2.7183	-2.51761	-2.21898	-2.60491	-2.33993	-2.5195
6499 (A)	R848	NFKB1	2	-3.18968	-2.82111	-2.59665	-3.03136	-2.79221	-2.65703
7464 (A)	R848	NFKB1	2	-4.1153	-3.98208	-3.96902	-4.26594	-4.00386	-3.83421
3958 (A)	R848	NFKB1	2	-2.44628	-1.99281	-1.98282	-2.01435	-2.08773	-1.99638
8557 (N)	R848	NFKB1	2	-0.0802174	-0.490358	0.211421	0.216503	-0.134636	0.0772254
2060 (N)	R848	NFKB1	2	-1.94884	-2.04165	-1.15365	-2.245	-1.2901	-2.68205
6109 (N)	R848	NFKB1	2	-3.64623	-3.06487	-2.82614	-3.01278	-2.99401	-2.97563
6884 (N)	R848	NFKB1	2	-2.18504	-1.51541	-1.87148	-1.64855	-1.51703	-1.59537
2465 (N)	R848	NFKB1	2	-3.86757	-2.22673	-2.21038	-2.18569	-2.17728	-2.40253
ID#	TLR agonist	Gene assay	Culture duration [hrs]	PTX	DEX	AZI	PTX + DEX	PTX + AZI	Control
6099 (A)	R848	RELA	2	-1.16167	-0.776849	-0.733381	-0.418543	-1.11137	-0.456336
9862 (A)	R848	RELA	2	-0.790353	-0.777426	-0.429063	-0.600548	-0.444343	-0.619541
6499 (A)	R848	RELA	2	-1.84001	-1.54587	-1.64852	-1.81705	-1.66924	-1.45745
7464 (A)	R848	RELA	2	-2.20359	-1.93255	-2.23119	-2.15905	-2.47915	-1.4999
3958 (A)	R848	RELA	2	-1.97988	-1.44488	-1.53286	-1.38673	-1.77468	-1.72988
8557 (N)	R848	RELA	2	0.669188	0.296056	0.82288	1.07995	0.543379	1.00772
2060 (N)	R848	RELA	2	-0.459167	-0.564873	-0.172046	-0.903801	-0.621259	-1.12188
6109 (N)	R848	RELA	2	-0.973078	-0.633844	-0.390077	-0.502752	-0.556501	-0.566673
6884 (N)	R848	RELA	2	-0.308826	0.128421	-0.557357	0.0399195	-0.150396	-0.00250753
2465 (N)	R848	RELA	2	-1.65997	-0.25274	-0.214837	-0.013284	-0.204625	-0.347074
ID#	TLR agonist	Gene assay	Culture duration [hrs]	PTX	DEX	AZI	PTX + DEX	PTX + AZI	Control
6099 (A)	R848	NFKBIA	2	-1.95344	-1.59398	-1.44464	-1.27657	-1.7094	-1.41507
9862 (A)	R848	NFKBIA	2	-2.24013	-2.24043	-1.88853	-2.20565	-2.1239	-2.05298
6499 (A)	R848	NFKBIA	2	-4.09366	-3.98192	-3.84184	-3.97738	-3.72656	-3.46658
7464 (A)	R848	NFKBIA	2	-4.83084	-4.67284	-4.64929	-4.85268	-4.83759	-4.4932
3958 (A)	R848	NFKBIA	2	-2.27199	-1.92464	-2.03512	-2.07676	-2.12958	-2.10943
8557 (N)	R848	NFKBIA	2	1.60214	1.24426	1.49721	1.77713	1.2253	1.57724
2060 (N)	R848	NFKBIA	2	-2.81989	-3.25898	-2.76491	-3.39213	-2.79433	-3.76028
6109 (N)	R848	NFKBIA	2	-3.50945	-3.35156	-3.35449	-3.30108	-3.42174	-3.16115
6884 (N)	R848	NFKBIA	2	-3.14416	-3.05587	-3.32306	-2.8282	-2.92365	-3.09387
2465 (N)	R848	NFKBIA	2	-3.7298	-2.94382	-3.09997	-2.97246	-3.15889	-3.21134
ID#	TLR agonist	Gene assay	Culture duration [hrs]	PTX	DEX	AZI	PTX + DEX	PTX + AZI	Control
6099 (A)	R848	CASP1	2	-0.699469	-0.468151	-0.340087	-0.188697	-0.488878	-0.117235
9862 (A)	R848	CASP1	2	-0.326103	-0.501425	-0.270957	-0.263647	-0.346916	-0.353284
6499 (A)	R848	CASP1	2	-0.704997	-0.594569	-0.478005	-0.689914	-0.708534	-0.150881
7464 (A)	R848	CASP1	2	-1.1119	-1.2416	-1.51256	-1.54427	-1.77524	-0.674603
3958 (A)	R848	CASP1	2	-0.963624	-0.804002	-0.651647	-0.753002	-0.889519	-0.631901
8557 (N)	R848	CASP1	2	1.11813	0.663222	1.09238	1.54904	0.615416	1.53003
2060 (N)	R848	CASP1	2	-0.0778809	-0.0775611	0.28874	-0.259178	0.26813	-0.418396
6109 (N)	R848	CASP1	2	-1.14118	-0.829522	-0.874146	-0.597481	-0.767139	-0.351592
6884 (N)	R848	CASP1	2	0.409313	0.536348	0.0515728	0.417144	0.413291	0.444269
2465 (N)	R848	CASP1	2	-2.12002	-0.834361	-0.844625	-0.817909	-0.917659	-0.733709
ID#	TLR agonist	Gene assay	Culture duration [hrs]	PTX	DEX	AZI	PTX + DEX	PTX + AZI	Control
6099 (A)	R848	TLR4	2	-0.00897789	0.539525	0.593541	0.277694	0.273464	-0.226271
9862 (A)	R848	TLR4	2	-1.26461	-0.756212	0.159032	-0.528165	-0.209428	0.0375245
6499 (A)	R848	TLR4	2	-5.46897	-2.87057	-1.9567	-2.21629	-2.9952	-5.98523
7464 (A)	R848	TLR4	2	-1.64587	-0.968063	-2.07322	-1.00801	-1.631	-0.512241
3958 (A)	R848	TLR4	2	-1.18876	-0.895887	-0.631553	-1.33722	-0.810806	-0.54958
8557 (N)	R848	TLR4	2	-0.325326	-0.386444	-0.210542	-0.753986	-1.25191	-0.226903
2060 (N)	R848	TLR4	2	-0.575741	-0.618827	-0.131127	-1.12582	-0.129443	-1.21162
6109 (N)	R848	TLR4	2	0.855422	1.0471	1.43629	0.817792	1.07838	1.44684
6884 (N)	R848	TLR4	2	0.0314681	0.519808	-0.0347042	0.438581	0.54634	0.554481
2465 (N)	R848	TLR4	2	-2.62846	-1.00321	-0.769929	-1.00971	-0.99199	-0.926655
ID#	TLR agonist	Gene assay	Culture duration [hrs]	PTX	DEX	AZI	PTX + DEX	PTX + AZI	Control
6099 (A)	R848	TLR7	2	0.955812	1.0107	0.872726	0.344954	1.52552	1.22636
9862 (A)	R848	TLR7	2	0.073143	-0.186889	0.142991	3.16606	-0.950141	-0.648664
6499 (A)	R848	TLR7	2	-1.07125	0.146571	-0.411298	0.615803	-0.443475	-0.973591
7464 (A)	R848	TLR7	2	1.64661	0.958436	0.25068	-0.0407101	1.36423	-0.466866
3958 (A)	R848	TLR7	2	-0.684303	-0.843694	-1.09729	-0.689191	-1.20421	-1.02345
8557 (N)	R848	TLR7	2	0.477694	-0.230186	-0.1444	0.19902	0.0708968	-0.0576191
2060 (N)	R848	TLR7	2	-0.116847	-0.305527	0.251509	-0.0253067	0.657398	-1.06214
6109 (N)	R848	TLR7	2	-0.297998	-0.633596	-0.479721	-0.131096	-0.0202764	-0.590015
6884 (N)	R848	TLR7	2	0.0676428	0.504945	0.278844	0.731869	0.490018	0.223599
2465 (N)	R848	TLR7	2	3.22988	2.01658	0.904037	2.91824	2.01887	2.73245
ID#	TLR agonist	Gene assay	Culture duration [hrs]	PTX	DEX	AZI	PTX + DEX	PTX + AZI	Control
6099 (A)	R848	TLR8	2	-1.25964	-0.210397	-0.52436	0.252082	-0.409459	0.162074
9862 (A)	R848	TLR8	2	-0.136726	-0.797159	-0.246013	2.65794	-0.896836	-0.647807
6499 (A)	R848	TLR8	2	-4.42022	-1.70073	-1.47908	-0.00611242	-2.42427	-5.84609
7464 (A)	R848	TLR8	2	0.559979	-0.579454	-1.19374	0.142687	-1.45811	0.321627
3958 (A)	R848	TLR8	2	1.06906	0.719718	0.256661	0.47059	0.496406	1.01008
8557 (N)	R848	TLR8	2	3.47099	3.0049	2.596	3.16593	2.58279	2.98813
2060 (N)	R848	TLR8	2	2.10301	1.17008	1.81429	1.2131	2.05424	0.552895
6109 (N)	R848	TLR8	2	2.86954	2.5017	2.45344	2.68427	2.78337	2.84827
6884 (N)	R848	TLR8	2	3.559	2.94145	2.92758	3.08179	2.89295	3.38063
2465 (N)	R848	TLR8	2	6.37036	4.45264	3.71671	5.52822	4.77521	5.31835

## Sheet: 2H LPS-ATP stimulation
LPS/ATP-induced mRNA expression in newborn (N) and adult (A) whole blood, treated with PTX, DEX, or AZI, alone or in combination
[expressed as DD CT values, normalized to unstimulated control samples, defined as DD CT = 0]
ID#	TLR agonist	Gene assay	Culture duration [hrs]	PTX	DEX	AZI	PTX + DEX	PTX + AZI	Control
6099 (A)	LPS/ATP	TNF	2	-0.0724119	-0.775219	-1.49772	0.213001	-0.376339	-1.34146
9862 (A)	LPS/ATP	TNF	2	-1.56299	-2.64261	-2.75983	-1.73309	-1.84189	-3.79713
6499 (A)	LPS/ATP	TNF	2	-2.04212	-2.1469	-3.10963	-1.18713	-1.90089	-3.18379
7464 (A)	LPS/ATP	TNF	2	-2.10547	-2.14365	-2.85092	-1.02757	-1.54216	-2.92095
3958 (A)	LPS/ATP	TNF	2	0.477507	-0.95326	-1.40145	0.303862	-0.230773	-1.29444
8557 (N)	LPS/ATP	TNF	2	2.62522	1.58102	0.743899	2.87836	2.09333	0.795209
2060 (N)	LPS/ATP	TNF	2	-2.1923	-3.74506	-4.15459	-2.20702	-2.67034	-4.16166
6109 (N)	LPS/ATP	TNF	2	-2.45095	-3.50651	-4.28155	-2.58701	-2.55526	-4.15399
6884 (N)	LPS/ATP	TNF	2	-2.09823	-2.98647	-3.62451	-1.35239	-2.04104	-3.3642
2465 (N)	LPS/ATP	TNF	2	-0.345044	-0.899871	-1.81234	0.415676	-0.0961666	-1.72002
ID#	TLR agonist	Gene assay	Culture duration [hrs]	PTX	DEX	AZI	PTX + DEX	PTX + AZI	Control
6099 (A)	LPS/ATP	IL1b	2	-2.38335	-1.73443	-2.33311	-1.51447	-2.36173	-2.3615
9862 (A)	LPS/ATP	IL1b	2	-4.3877	-4.25662	-4.25908	-4.40785	-4.44245	-5.33109
6499 (A)	LPS/ATP	IL1b	2	-5.61538	-4.84842	-5.44728	-4.82434	-5.48935	-5.33529
7464 (A)	LPS/ATP	IL1b	2	-5.44606	-3.90972	-4.59512	-3.96647	-4.27367	-4.46377
3958 (A)	LPS/ATP	IL1b	2	-2.84061	-2.08871	-2.62555	-2.01322	-2.76858	-2.51824
8557 (N)	LPS/ATP	IL1b	2	1.20845	2.08866	1.15522	2.04972	1.0044	1.31511
2060 (N)	LPS/ATP	IL1b	2	-5.65116	-5.32818	-5.88936	-4.96051	-5.62231	-5.73735
6109 (N)	LPS/ATP	IL1b	2	-6.27517	-5.24314	-6.04106	-5.52918	-5.68149	-5.85089
6884 (N)	LPS/ATP	IL1b	2	-4.29186	-3.19325	-4.24728	-2.89605	-3.79759	-3.93246
2465 (N)	LPS/ATP	IL1b	2	-3.1	-1.72643	-3.47984	-1.25643	-2.54409	-3.39361
ID#	TLR agonist	Gene assay	Culture duration [hrs]	PTX	DEX	AZI	PTX + DEX	PTX + AZI	Control
6099 (A)	LPS/ATP	IL6	2	-4.97956	-4.21705	-5.46284	-4.09075	-5.11512	-5.67541
9862 (A)	LPS/ATP	IL6	2	-0.215435	0.520202	0.146718	0.549037	0.322973	-0.132078
6499 (A)	LPS/ATP	IL6	2	-10.9741	-10.8732	-12.6788	-11.1851	-11.0372	-11.475
7464 (A)	LPS/ATP	IL6	2	2.72952	3.73906	4.00112	4.24151	3.18107	2.94983
3958 (A)	LPS/ATP	IL6	2	-5.90669	-5.51734	-5.77254	-5.57056	-6.34387	-6.13353
8557 (N)	LPS/ATP	IL6	2	-10.0131	-8.79894	-10.1655	-8.32082	-9.42448	-10.0659
2060 (N)	LPS/ATP	IL6	2	-8.8871	-8.36818	-8.92879	-7.67385	-8.58119	-9.13416
6109 (N)	LPS/ATP	IL6	2	-8.94874	-8.46907	-8.73495	-8.1789	-9.03807	-9.63623
6884 (N)	LPS/ATP	IL6	2	-4.07849	-2.62511	-3.38463	-3.04426	-4.25365	-4.09137
2465 (N)	LPS/ATP	IL6	2	-4.95792	-3.17047	-5.47707	-2.85482	-4.4142	-5.68602
ID#	TLR agonist	Gene assay	Culture duration [hrs]	PTX	DEX	AZI	PTX + DEX	PTX + AZI	Control
6099 (A)	LPS/ATP	IL10	2	-0.843958	-1.45697	-0.26533	-2.0341	-1.3038	-0.0283782
9862 (A)	LPS/ATP	IL10	2	0.420697	-1.31028	1.75442	-1.80797	0.421449	1.76933
6499 (A)	LPS/ATP	IL10	2	-4.03877	-6.55372	-4.91339	-7.77362	-4.50412	-3.04725
7464 (A)	LPS/ATP	IL10	2	-1.62433	-0.113113	-1.09149	-2.36769	-3.15376	-0.328351
3958 (A)	LPS/ATP	IL10	2	-0.636194	-1.87	-0.0986862	-2.49221	-0.968987	0.16656
8557 (N)	LPS/ATP	IL10	2	-0.591283	-2.03516	0.118584	-1.99336	-0.49454	0.331839
2060 (N)	LPS/ATP	IL10	2	-1.37252	-2.68743	-0.618144	-3.25935	-1.14348	-1.03095
6109 (N)	LPS/ATP	IL10	2	0.754353	-1.01206	1.26889	-1.3547	0.189535	0.517309
6884 (N)	LPS/ATP	IL10	2	1.05156	-0.873421	1.95768	-0.928279	0.787951	1.41591
2465 (N)	LPS/ATP	IL10	2	-1.66153	-2.73146	-1.70602	-2.83573	-1.37336	-1.70719
ID#	TLR agonist	Gene assay	Culture duration [hrs]	PTX	DEX	AZI	PTX + DEX	PTX + AZI	Control
6099 (A)	LPS/ATP	DUSP1	2	-0.916417	-0.72025	-1.35518	-0.679877	-0.700909	-1.22208
9862 (A)	LPS/ATP	DUSP1	2	-0.12994		0.411163	0.118108	-0.182499	0.0475483
6499 (A)	LPS/ATP	DUSP1	2	-0.793287	-0.643306	0.191449	-1.12682	-0.625895	0.226034
7464 (A)	LPS/ATP	DUSP1	2	0.251884	0.0445302	2.00262	-0.00699107	0.72729	2.03782
3958 (A)	LPS/ATP	DUSP1	2	-0.388096	-0.8284	-0.610256	-0.823959	-0.624615	-0.219534
8557 (N)	LPS/ATP	DUSP1	2	-0.758851	-0.542409	0.0913944	-0.929464	-0.674138	0.261152
2060 (N)	LPS/ATP	DUSP1	2	-0.520793	-0.982628	-0.291514	-1.11975	-0.708167	-0.156381
6109 (N)	LPS/ATP	DUSP1	2	-0.600695	-0.850611	0.259857	-1.11783	-0.831592	-0.524141
6884 (N)	LPS/ATP	DUSP1	2	-0.765936	-0.530811	-1.09679	-0.498886	-0.475726	-1.16506
2465 (N)	LPS/ATP	DUSP1	2	-1.37453	-1.27229	-1.7116	-1.16156	-1.15133	-1.63664
ID#	TLR agonist	Gene assay	Culture duration [hrs]	PTX	DEX	AZI	PTX + DEX	PTX + AZI	Control
6099 (A)	LPS/ATP	NFKB1	2	-2.06557	-1.65664	-1.6932	-1.9184	-2.21997	-1.72797
9862 (A)	LPS/ATP	NFKB1	2	-2.04601	-2.14332	-1.63509	-2.59232	-1.79213	-3.08453
6499 (A)	LPS/ATP	NFKB1	2	-2.64574	-1.94368	-1.81494	-2.15251	-2.05617	-1.7266
7464 (A)	LPS/ATP	NFKB1	2	-2.8061	-1.69612	-2.01535	-1.95177	-1.99549	-1.94445
3958 (A)	LPS/ATP	NFKB1	2	-0.950158	-0.961011	-0.976272	-1.13545	-1.22665	-0.871014
8557 (N)	LPS/ATP	NFKB1	2	0.693749	0.816408	0.785271	0.639457	0.389734	0.919228
2060 (N)	LPS/ATP	NFKB1	2	-2.00642	-2.17366	-1.91484	-1.86385	-1.84958	-1.89305
6109 (N)	LPS/ATP	NFKB1	2	-2.43617	-1.86701	-1.86842	-2.46449	-1.94307	-1.84614
6884 (N)	LPS/ATP	NFKB1	2	-2.85392	-2.18866	-2.02376	-2.35582	-2.19136	-1.90824
2465 (N)	LPS/ATP	NFKB1	2	-2.44348	-1.97697	-2.34653	-2.0361	-2.1067	-2.37808
ID#	TLR agonist	Gene assay	Culture duration [hrs]	PTX	DEX	AZI	PTX + DEX	PTX + AZI	Control
6099 (A)	LPS/ATP	RELA	2	-0.589286	-0.171415	-0.350919	-0.289523	-0.713374	-0.385227
9862 (A)	LPS/ATP	RELA	2	-0.890837	-0.774852	-0.076704	-1.28145	-0.563863	-1.89613
6499 (A)	LPS/ATP	RELA	2	-0.670692	0.0359259	-0.188041	-0.161063	-0.407882	-0.182994
7464 (A)	LPS/ATP	RELA	2	-1.47187	-0.0789382	-0.458079	-0.3702	-0.548742	-0.391191
3958 (A)	LPS/ATP	RELA	2	-0.661882	-0.348885	-0.644863	-0.398255	-0.826436	-0.537504
8557 (N)	LPS/ATP	RELA	2	1.15758	1.36574	1.29281	1.11227	0.81999	1.26805
2060 (N)	LPS/ATP	RELA	2	-0.687225	-0.731617	-0.473623	-0.309381	-0.317137	-0.428624
6109 (N)	LPS/ATP	RELA	2	-0.478949	-0.0216675	-0.0364253	-0.498261	-0.120495	-0.0790081
6884 (N)	LPS/ATP	RELA	2	-1.24088	-0.694056	-0.626109	-0.570971	-0.640789	-0.473238
2465 (N)	LPS/ATP	RELA	2	-0.295012	0.0340557	-0.251759	-0.00766055	-0.0100053	-0.270114
ID#	TLR agonist	Gene assay	Culture duration [hrs]	PTX	DEX	AZI	PTX + DEX	PTX + AZI	Control
6099 (A)	LPS/ATP	NFKBIA	2	-1.77803	-1.46885	-1.53398	-1.52036	-2.00603	-1.52437
9862 (A)	LPS/ATP	NFKBIA	2	-2.62619	-2.74256	-2.34984	-3.02163	-2.49821	-3.40971
6499 (A)	LPS/ATP	NFKBIA	2	-3.7593	-3.15152	-3.29989	-3.14892	-3.44902	-3.23422
7464 (A)	LPS/ATP	NFKBIA	2	-4.43721	-3.59598	-3.73256	-3.72275	-3.73614	-3.62559
3958 (A)	LPS/ATP	NFKBIA	2	-1.08077	-1.76347	-1.67061	-1.81834	-1.99735	-1.38509
8557 (N)	LPS/ATP	NFKBIA	2	1.71756	2.14168	1.75663	2.05062	1.53993	1.92189
2060 (N)	LPS/ATP	NFKBIA	2	-3.59099	-4.05518	-3.99405	-3.85774	-3.921	-3.96688
6109 (N)	LPS/ATP	NFKBIA	2	-3.07772	-3.14256	-3.34138	-3.48825	-3.24851	-3.33099
6884 (N)	LPS/ATP	NFKBIA	2	-3.41407	-3.61822	-3.59642	-3.39219	-3.52956	-3.33199
2465 (N)	LPS/ATP	NFKBIA	2	-2.12957	-1.96931	-2.51925	-1.69285	-1.97883	-2.35947
ID#	TLR agonist	Gene assay	Culture duration [hrs]	PTX	DEX	AZI	PTX + DEX	PTX + AZI	Control
6099 (A)	LPS/ATP	CASP1	2	-0.23905	-0.194268	-0.150145	-0.215534	-0.607368	-0.199058
9862 (A)	LPS/ATP	CASP1	2	-0.0743752	-0.559622	0.820635	-0.748074	0.468495	-1.04267
6499 (A)	LPS/ATP	CASP1	2	0.00744438	0.0472717	0.575937	0.0727663	0.1659	0.552264
7464 (A)	LPS/ATP	CASP1	2	-0.30265	0.869018	0.733203	0.398235	0.641806	0.62529
3958 (A)	LPS/ATP	CASP1	2	-0.166738	-0.618953	-0.0679251	-0.588017	-0.38935	0.094408
8557 (N)	LPS/ATP	CASP1	2	1.32824	1.52546	1.60924	1.40147	0.921844	1.66295
2060 (N)	LPS/ATP	CASP1	2	-0.482884	-0.732953	-0.206776	-0.223917	-0.0660979	-0.165613
6109 (N)	LPS/ATP	CASP1	2	-0.525786	-0.285512	0.0990391	-0.481287	0.175009	0.163443
6884 (N)	LPS/ATP	CASP1	2	-0.551479	-0.794793	-0.0807018	-0.275709	-0.0565847	-0.106086
2465 (N)	LPS/ATP	CASP1	2	-1.03042	-0.659704	-0.959071	-0.647008	-0.840867	-0.660479
ID#	TLR agonist	Gene assay	Culture duration [hrs]	PTX	DEX	AZI	PTX + DEX	PTX + AZI	Control
6099 (A)	LPS/ATP	TLR4	2	-0.557385	-0.192757	0.0416997	-0.569777	-0.429873	-0.103271
9862 (A)	LPS/ATP	TLR4	2	-0.352379	-1.07276	0.525649	-1.21793	-0.212137	0.103252
6499 (A)	LPS/ATP	TLR4	2	-1.47976	-2.00243	-2.2331	-3.59234	-1.91089	-1.29208
7464 (A)	LPS/ATP	TLR4	2	-1.51564	1.2575	-1.0108	-0.303965	-3.06009	-0.365735
3958 (A)	LPS/ATP	TLR4	2	-0.822303	-0.663801	-0.387116	-1.13546	-0.843226	-0.296796
8557 (N)	LPS/ATP	TLR4	2	-0.00697009	0.402213	0.733861	-0.0956294	-0.342338	0.768822
2060 (N)	LPS/ATP	TLR4	2	-1.29489	-1.48741	-1.21317	-1.41658	-1.16989	-1.21985
6109 (N)	LPS/ATP	TLR4	2	1.30392	0.583274	1.28957	0.635492	0.780416	0.584672
6884 (N)	LPS/ATP	TLR4	2	-1.17979	-0.815973	-0.467038	-0.814884	-0.295875	-0.221263
2465 (N)	LPS/ATP	TLR4	2	-1.63688	-0.965748	-1.16643	-1.26766	-1.28783	-0.803119
ID#	TLR agonist	Gene assay	Culture duration [hrs]	PTX	DEX	AZI	PTX + DEX	PTX + AZI	Control
6099 (A)	LPS/ATP	TLR7	2	1.93767	1.57879	1.01987	2.08114	1.50075	0.804893
9862 (A)	LPS/ATP	TLR7	2	1.04961		2.85118		1.54763	0.035326
6499 (A)	LPS/ATP	TLR7	2	0.470891	0.172092	-0.166369	1.33011	0.882053	0.0193443
7464 (A)	LPS/ATP	TLR7	2	3.20158	3.74022	4.35405	5.9867	4.59337	4.19105
3958 (A)	LPS/ATP	TLR7	2	0.0748711	0.137517	-0.291262	-0.36655	0.270868	-0.284325
8557 (N)	LPS/ATP	TLR7	2	1.2979	1.04442	-0.0558669	2.25706	1.2704	0.240764
2060 (N)	LPS/ATP	TLR7	2	-0.621932	-1.0138	-0.370989	-1.16421	-0.722087	-0.139739
6109 (N)	LPS/ATP	TLR7	2	2.28634	1.66669	0.98053	3.12721	1.85393	0.268435
6884 (N)	LPS/ATP	TLR7	2	0.615025	1.04442	0.351243	2.26558	1.32697	0.0543086
2465 (N)	LPS/ATP	TLR7	2	0.032348	0.0682042	-1.07459	1.14387	-0.213318	-1.17979
ID#	TLR agonist	Gene assay	Culture duration [hrs]	PTX	DEX	AZI	PTX + DEX	PTX + AZI	Control
6099 (A)	LPS/ATP	TLR8	2	3.1876	2.8998	3.04435	2.89623	2.98847	2.97954
9862 (A)	LPS/ATP	TLR8	2	-0.485557	-0.617538	-0.382264	-0.920832	-0.0403665	-0.360842
6499 (A)	LPS/ATP	TLR8	2	1.73827	-0.194049	-0.941525	-1.17357	0.818321	0.767704
7464 (A)	LPS/ATP	TLR8	2	2.51959	2.4356	4.36766	4.36652	3.51681	4.43083
3958 (A)	LPS/ATP	TLR8	2	2.18108	1.97986	2.055	2.10495	1.95794	1.94784
8557 (N)	LPS/ATP	TLR8	2	3.8305	3.68672	3.79519	3.91332	3.88651	4.03856
2060 (N)	LPS/ATP	TLR8	2	2.07388	0.912256	1.7457	2.01302	2.17518	1.47531
6109 (N)	LPS/ATP	TLR8	2	4.67073	3.2232	4.33995	3.66652	4.26494	3.50295
6884 (N)	LPS/ATP	TLR8	2	2.27088	1.98965	2.77801	2.12995	2.78399	2.80371
2465 (N)	LPS/ATP	TLR8	2	8.05561	7.60332	7.62498	7.92174	8.16537	7.52744
