# Supplementary material for: Pentoxifylline, dexamethasone and azithromycin demonstrate distinct age-dependent and synergistic inhibition of TLR- and inflammasome-mediated cytokine production in human newborn and adult blood in vitro
Source: PLoS One. 2018 May 1;13(5):e0196352. doi: 10.1371/journal.pone.0196352 (PMC5929513; doi:10.1371/journal.pone.0196352)
Supplement: S8 Data file — (XLSX) [file pone.0196352.s021.xlsx]

## Sheet: PTX and DEX-TNF-LPS
Effects of PTX and DEX alone vs (PTX+DEX) on LPS-induced TNF production in newborn (N) and adult (A) human blood
PTX [µM]	DEX [M]	ID#	3539-N	9067-N	6123-N	4278-N	7981-N	9478-N	2547-N	7103-N	4135-A	2294-A	5270-A	4336-A	3234-A	9702-A	3087-A	8683-A	Mean	SEM
0	0		6423.32	2592.73	3196.86	2035.09	2588.4	13932.3	9341.66	2026.6	7538.26	4192.3	4979.14	4131.66	5905.87	4301.49	4143.15	6596.99	5245.36	776.302
50	0		2873.77	1090.7	1249.74	618.13	1379.35	778.67	3773.57	925.9	5470.32	2065.23	2653.76	1797.3	3485.24	2384.85	3836.16	3000.34	2336.44	339.545
0	10^-8		6485.81	1717.78	2040.9	1407.26	1717.11	6266.48	5090.99	960.335	6284.39	2742.69	6424.37	2916.57	5276.67	3486.75	4585.36	3281.03	3792.78	494.314
50	10^-8		2323.44	589.18	659.01	471.88	1110.22	2740.52	2009.52	481.62	4869.2	1806.25	2789.7	1409.13	2663.97	2067.07	3199.43	1800.28	1936.9	295.641
50	0		2873.77	1090.7	1249.74	618.13	1379.35	778.67	3773.57	925.9	5470.32	2065.23	2653.76	1797.3	3485.24	2384.85	3836.16	3000.34	2336.44	339.545
0	3x10^-8			578.83	505.11	627.72	1462	2166.14	2358.78	798.545				1007.28	3629.03	2488.05	2624.74	1916.34	1680.21	289.65
50	3x10^-8			282.23	163.205	149.87	850.285	935.835	936.395	277.99				627.775	2054.2	1372.06	1529.05	1025.28	850.348	171.67
50	0		2873.77	1090.7	1249.74	618.13	1379.35	778.67	3773.57	925.9	5470.32	2065.23	2653.76	1797.3	3485.24	2384.85	3836.16	3000.34	2336.44	339.545
0	10^-7		1440.91	269.725	225.805	263	646.385	1415.99	1043.97	313.69	1189.04	623.015	1924.83	616.735	1763.58	569.085	591.895	566.93	841.537	137.575
50	10^-7		518.055	116.275	108.34	132.25	316.375	97.39	486.665	240.985	677.003	440.725	920.145	309.115	956.725	566.43	251.555	395.275	408.332	67.6494

## Sheet: PTX and DEX-TNF-R848
Effects of PTX and DEX alone vs (PTX+DEX) on R848-induced TNF production in newborn (N) and adult (A) human blood
PTX [µM]	DEX [M]	ID#	3539-N	9067-N	6123-N	4278-N	7981-N	9478-N	2547-N	7103-N	4135-A	2294-A	5270-A	4336-A	3234-A	9702-A	3087-A	8683-A	Mean	SEM
0	0		27333.5	11935.4	19670.1	27634.5	42997.1	14449.8	31154.4	14499.5	10245.8	20050.4	11189.6	15044.1	14870.5	8735.21	13841.2	17180.9	18802	2295.84
50	0		18237.4	9951.44	11508.6	12715.8	38383.2	10118.8	22767.4	7194.37	9027.26	18876.1	5107.81	13637.3	12427.5	12967.1	10206.7		14208.5	2093.05
0	10^-8		16532.1	9250.67	14341.5	20103	38434.4	9204.71	25078.1	9133.58	8621.18	18577.9	10423.1	11654.2	14138.9	10827	11358.2	7959.56	14727.4	1985.41
50	10^-8		14299.3	6879.55	7819.38	9889.77	29771.3	6934.56	18713.8	7078.36	8998.11	13651.8	10517.4	11615.8	9422.91	8255.92	7898.88	13651	11587.4	1465.97
50	0		18237.4	9951.44	11508.6	12715.8	38383.2	10118.8	22767.4	7194.37	9027.26	18876.1	5107.81	13637.3	12427.5	12967.1	10206.7		14208.5	2093.05
0	3x10^-8			5530.28	7320.7	9902.61	38094.6	6277.62	17861	6348.59				11876.1	10651.5	8948.58	7364.28	7583.14	11479.9	2606.83
50	3x10^-8			2877.26	3076.03	4098.1	26408.2	3687.52	12474.6	4282.37				7463.05	6789.68	8385.9	5932.64	4017.09	7457.71	1898.02
50	0		18237.4	9951.44	11508.6	12715.8	38383.2	10118.8	22767.4	7194.37	9027.26	18876.1	5107.81	13637.3	12427.5	12967.1	10206.7		14208.5	2093.05
0	10^-7		8769.08	2793.78	1897.26	5386.46	23882.6	3004.88	9210.78	2619.28	3900.35	6867.03	5301.19	5153.9	7592.39	4164.86	5602.81	4119.51	6266.63	1291.76
50	10^-7		6268.08	1971.5	816.825	1985.61	15195.2	2110.36	4657.99	1439.12	3405.35	4825.58	4545.53	4664.6	5289.68	4144.84	3717.41	4804.93	4365.17	820.055

## Sheet: PTX and DEX-IL1b-LPS
Effects of PTX and DEX alone vs (PTX+DEX) on LPS-induced IL-1β production in newborn (N) and adult (A) human blood
PTX [µM]	DEX [M]	ID#	3539-N	9067-N	6123-N	4278-N	7981-N	9478-N	2547-N	7103-N	4135-A	2294-A	5270-A	4336-A	3234-A	9702-A	3087-A	8683-A	Mean	SEM
0	0		2722.5	1567.22	1052.23	1422.76	1591.41	2449.68	1418.31	824.6	1939.79	1754.78	6825.34	1570.88	3960.77	2842.79	3269.21	2318.67	2345.69	364.675
50	0		1780.77	1062.05	596.26	1002.94	1520.19	2129.51	848.15	503.845	1498.37	953.31	4733.61	1112.04	3473.86	2412.61	2692.9	1740.79	1753.83	283.087
0	10^-8		2445.38	889.125	421.405	802.26	939.385	1391.4	651.035	447.065	1172.71	970.685	5626.25	974.455	3069.89	1825.3	2583.26	1253.49	1591.44	331.869
50	10^-8		1308.61	609.905	249.395	503.905	1018.25	1389.31	423.105	372.645	1020.71	747.985	3321.89	763.76	2518.74	1326.7	1907.74	973.655	1153.52	207.234
50	0		1780.77	1062.05	596.26	1002.94	1520.19	2129.51	848.15	503.845	1498.37	953.31	4733.61	1112.04	3473.86	2412.61	2692.9	1740.79	1753.83	283.087
0	3x10^-8			352.85	141.61	339.04	690.535	529.345	263.65	189.88				395.875	1733.47	1063.97	1165.71	520.275	615.517	137.593
50	3x10^-8			224.31	78.49	233.305	733.62	400.46	188.45	157.48				329.85	1652.37	770.92	832.425	395.805	499.79	127.782
50	0		1780.77	1062.05	596.26	1002.94	1520.19	2129.51	848.15	503.845	1498.37	953.31	4733.61	1112.04	3473.86	2412.61	2692.9	1740.79	1753.83	283.087
0	10^-7		347.155	75.385	24.36	70.025	210.47	87.745	84.86	55.82	99.079	86.36	580.52	167.61	717.64	317.495	261.34	131.005	207.304	49.5837
50	10^-7		203.53	48.2	16.085	38.695	190.755	97.1	61.37	55.65	75.533	77.09	327.995	120.18	589.13	287.12	172.57	136.98	156.124	36.51

## Sheet: PTX and DEX-IL1b-R848
Effects of PTX and DEX alone vs (PTX+DEX) on R848-induced IL-1β production in newborn (N) and adult (A) human blood
PTX [µM]	DEX [M]	ID#	3539-N	9067-N	6123-N	4278-N	7981-N	9478-N	2547-N	7103-N	4135-A	2294-A	5270-A	4336-A	3234-A	9702-A	3087-A	8683-A	Mean	SEM
0	0		4539.82	2690.28	1575.03	4338.03	26583.6	3058.84	6042.99	3353.51	681.14	2286.55	4752.07	2555.78	3092.98	2893.94	8655.42	3936.02	5064.75	1507.87
50	0		3343.59	2474.73	1007.44	3116.89	20757.5	2286.43	3162.64	1836.27	600.11	2395.1	3206.65	2467.51	3288.99	2816.11	8854.93	3443.16	4066.13	1198.01
0	10^-8		2905.14	2582.38	1082.45	4400.92	21442.2	2325.97	3519.49	2085.03	420.815	2095.55	4307.12	1941.28	2699.31	2300.02	8670.51	3361.97	4133.76	1241.8
50	10^-8		2481.12	2224.57	605.235	2651.73	16163.9	1645.76	2167.84	1340.4	533.23	1494.79	3961.31	1896.07	2349.57	2289.78	6717.5	2992.52	3219.71	934.887
50	0		3343.59	2474.73	1007.44	3116.89	20757.5	2286.43	3162.64	1836.27	600.11	2395.1	3206.65	2467.51	3288.99	2816.11	8854.93	3443.16	4066.13	1198.01
0	3x10^-8			1425.8	659.655	2227.95	17871	1229.19	1648.91	1436.81				1931.92	2371.74	1848.99	6215.12	2896.58	3480.31	1369.43
50	3x10^-8			710.69	287.755	1160.03	13552.8	1188.78	1335.19	883.19				1379.07	2032.76	1750.49	4664.16	1912.09	2571.41	1047.18
50	0		3343.59	2474.73	1007.44	3116.89	20757.5	2286.43	3162.64	1836.27	600.11	2395.1	3206.65	2467.51	3288.99	2816.11	8854.93	3443.16	4066.13	1198.01
0	10^-7		1272.79	554.46	141.37	851.54	7204.19	547.96	727.69	581.46	159.22	627.115	1193.08	957.35	1814.2	968.735	2424.22	989.53	1313.43	418.248
50	10^-7		998.79	442.57	89.755	552.3	4737.27	562.95	695.835	371.41	197.475	442.225	1021.05	941.39	1379.8	875.925	1994.31	982.615	1017.85	274.531

## Sheet: PTX and AZI-IL1b-LPS
Effects of PTX and AZI alone vs (PTX+AZI) on LPS-induced IL-1β production in newborn (N) and adult (A) human blood
PTX [µM]	AZI [M]	ID#	3539-N	9067-N	6123-N	4278-N	7981-N	4135-A	2294-A	5270-A	4336-A	3234-A	Mean	SEM
0	0		3714.72	1171.77	795.78	1257.48	1359.44	2708.81	1445.03	7368.25	1139.74	3463.15	2442.42	637.618
100	0		1127.58	792	391.15	946.05	1088.9	2030.97	1086	4364.16	729.715	3098.61	1565.51	395.925
0	5		3628.97	1258.08	967.185	1205.8	1057.28	3239.65	1543.94	6072.93	927.23	2891.62	2279.27	530.089
100	5		1169.1	821.825	418.8	735.92	904.515	1644.35	1072.14	3797.45	819.89	2940.37	1432.44	344.006
100	0		1127.58	792	391.15	946.05	1088.9	2030.97	1086	4364.16	729.715	3098.61	1565.51	395.925
0	10		3153.41	1242.53	627.105	1187.27	1057.49	2826.47	1072.51	6264.51	652.445	2871.73	2095.55	553.29
100	10		1186.93	756.66	390.26	667.915	881.62	1521.88	897.59	3606.41	580.455	2895.86	1338.56	338.141
100	0		1127.58	792	391.15	946.05	1088.9	2030.97	1086	4364.16	729.715	3098.61	1565.51	395.925
0	20		2806.28	1040.26	566.56	1001.13	980.18	1915.47	896.265	5025.53	696.44	2305.73	1723.38	435.514
100	20		1226.13	740.62	427.055	703.54	901.22	1029.78	701.23	2906.85	453.63	2459.74	1154.98	267.908

## Sheet: PTX and AZI-IL1b-R848
Effects of PTX and AZI alone vs (PTX+AZI) on R848-induced IL-1β production in newborn (N) and adult (A) human blood
PTX [µM]	AZI [M]	ID#	3539-N	9067-N	6123-N	4278-N	7981-N	4135-A	2294-A	5270-A	4336-A	3234-A	Mean	SEM
0	0		3163.52	3475.12	989.755	3259.78	20800.4	1669.2	1874.38	4247.06	1547.52	3338.97	4436.57	1848.11
100	0		2714.61	1625.22	457.185	1969.15	14704.4	1005.52	1957.07	3093.4	1473.7	2602.24	3160.26	1307.24
0	5		2656.65	2280.34	633.655	2432.06	16450.5	752.3	1010.67	3582.52	1057.01	2856.35	3371.2	1487.88
100	5		2083.23	1375.36	301.915	1239.66	20090.3	628.015	1066.98	2089.35	913.545	2187.86	3197.62	1887.83
100	0		2714.61	1625.22	457.185	1969.15	14704.4	1005.52	1957.07	3093.4	1473.7	2602.24	3160.26	1307.24
0	10		2084.59	1848.85	363.5	1826.99	19914.8	400.365	1008.82	2317.89	723.92	2349.97	3283.97	1863.65
100	10		1604.75	961.75	177.41	823.795	16550.3	404.85	807.36	1209.97	679.85	1601.04	2482.11	1569.93
100	0		2714.61	1625.22	457.185	1969.15	14704.4	1005.52	1957.07	3093.4	1473.7	2602.24	3160.26	1307.24
0	20		1684.42	1373.23	192.645	1204.55	20451.7	128.85	888.77	1721.54	445.685	2089.07	3018.05	1948.59
100	20		1092.94	599.215	87.56	560.28	16324	88.46	520.255	996.155	406.125	1599.51	2227.45	1573.13
